# Supplementary material for: Amyloid-β aggregates activate peripheral monocytes in mild cognitive impairment
Source: Nat Commun. 2024 Feb 9;15:1224. doi: 10.1038/s41467-024-45627-y (PMC10858199; doi:10.1038/s41467-024-45627-y)
Supplement: Supplementary file 4 — Source Data [file 41467_2024_45627_MOESM4_ESM.xlsx]

## Sheet: Fig 1b
		Size [nm]	62.5 ng/mL A. Abeta QD-Adu Bios [Concentration particles/mL]											62.5 ng/mL A. Abeta QD-isotype Ab [Concentration particles/mL]
		0.5	0	0	0	0	0	0	0	0	0			0	0	0	0	0	0	0	0	0	0
		1.5	0	0	0	0	0	0	0	0	0	0		0	0	0	0	0	0	0	0	0	0
		2.5	0	0	0	0	0	0	0	0	0	0		0	0	0	0	0	0	0	0	0	0
		3.5	0	64	0	0	0	0	0	0	0	0		0	0	0	0	0	0	0	0	0	0
		4.5	0	114721	0	0	0	0	0	0	0	0		0	0	0	0	0	0	0	0	0	0
		5.5	0	2070	0	0	0	0	0	0	0	0		0	0	0	0	0	0	0	0	0	0
		6.5	107	5	0	0	0	0	0	0	0	0		0	0	0	0	0	0	0	0	0	0
		7.5	3558	0	0	0	0	0	0	0	0	0		0	0	0	0	0	0	6	4	0	0
		8.5	45658	0	0	5	0	0	0	0	0	0		0	0	0	0	0	0	306	579	5	0
		9.5	290389	4	0	479	0	0	0	0	0	0		0	0	0	0	0	0	5596	18141	640	0
		10.5	1096109	138	99	13432	140	0	0	0	1	0		0	0	15	0	121	96	50146	190578	21476	97
		11.5	2802782	4027	9377	157941	11173	0	0	0	516	0		0	0	3416	0	8021	3898	259303	944464	254542	5923
		12.5	5358777	62567	194238	950778	216375	2	0	0	33910	13		0	0	137914	308	160013	67192	874671	2775889	1415001	114714
		13.5	8249721	473481	1360769	3408254	1535190	401	0	0	558335	1124		47	134	1586833	19517	1289154	557861	2115851	5652524	4536724	936394
		14.5	10808518	1889887	4447138	8174344	5315754	19424	1	70	3356361	28871		2311	8201	7375468	342532	5270242	2537301	3950873	8877130	9754566	3988384
		15.5	12558624	4544931	8580309	14367165	11011889	286268	137	2592	9806689	299162		44969	167345	17997979	2363582	13022690	7148685	6028197	11590287	15700789	10432704
		16.5	13341931	7511634	11608093	19883631	15824817	1718281	5202	40714	17287531	1560741		420963	1446512	28042900	8398726	22223459	13912210	7854880	13270396	20496696	18978773
		17.5	13255926	9516324	12475842	22944354	17620040	5323311	82120	325420	21611828	4866862		2210826	6424421	32237968	18661155	28975915	20481371	9050695	13847444	23004131	26398807
		18.5	12526749	10036142	11649655	23111073	16541232	10293161	640134	1524947	21584145	10347994		7339864	17117264	30384787	29638501	31151975	24526751	9486241	13545322	23156778	30178597
		19.5	11403804	9344810	10065815	21083390	13976836	14427570	2834800	4683493	18770888	16581617		16921164	30987045	25332009	36893974	29248618	25275773	9259784	12681803	21561803	29956042
		20.5	10100235	7998153	8401523	17944455	11178424	16439410	8004135	10300490	15105882	21591062		29200205	42113201	19717764	38449747	25045347	23402324	8586666	11540854	18994533	26923998
		21.5	8771361	6464506	6966397	14593306	8788061	16562602	15861206	17418949	11725818	24165072		40094256	46528441	14882053	35277877	20212533	20116798	7691344	10324964	16098174	22624363
		22.5	7515690	5022857	5836225	11558417	6977173	15632098	23908934	23993652	9020569	24234875		46076431	44504211	11178782	29665336	15763292	16463364	6746590	9156030	13292882	18216570
		23.5	6385986	3796341	4983626	9051706	5694162	14328840	29337030	28212635	6992062	22459900		46238895	38706209	8503062	23624455	12108272	13078752	5858785	8095137	10799397	14322553
		24.5	5402694	2813397	4351048	7092133	4823889	13003426	31013345	29417231	5510968	19681382		41999658	31783981	6620516	18293250	9293882	10239038	5079167	7164288	8699112	11157228
		25.5	4565893	2055655	3881321	5609899	4256103	11770568	29600676	28048643	4435323	16593277		35590264	25349070	5307284	14058783	7205386	7993013	4422616	6363481	6991234	8707908
		26.5	3864398	1486944	3527032	4509840	3903923	10632690	26489292	25062464	3649189	13642769		28854406	20045335	4389301	10887569	5685972	6278891	3884113	5682063	5634383	6866751
		27.5	3281964	1068312	3251530	3701929	3702474	9561385	22889058	21396436	3067783	11057841		22846578	15947245	3742010	8586383	4590588	4997952	3449950	5105435	4572548	5505061
		28.5	2801107	764684	3027456	3112142	3602242	8537101	19520383	17718878	2632087	8915110		17956922	12888863	3279238	6941621	3803055	4051874	3104166	4618586	3749298	4506464
		29.5	2405211	547068	2834985	2683765	3562769	7560388	16684847	14402333	2301897	7203862		14185141	10646741	2941918	5773191	3236604	3357447	2831716	4207680	3114401	3777322
		30.5	2079518	392653	2660373	2374973	3548520	6647040	14434799	11597346	2050021	5872200		11364069	9017275	2689457	4945421	2828665	2849702	2619707	3860564	2626075	3246698
		31.5	1811434	284050	2494802	2155529	3527372	5817393	12708912	9320547	1858036	4855336		9289268	7838863	2493862	4361587	2534788	2480105	2457647	3566724	2250963	2862593
		32.5	1590483	208303	2333393	2003728	3471524	5087184	11409971	7522187	1713370	4090614		7776698	6991022	2335939	3954586	2323429	2213283	2337231	3317003	1963128	2587514
		33.5	1408086	155936	2174269	1903943	3360057	4463223	10440498	6128155	1607361	3524092		6680049	6386352	2202863	3678443	2171998	2023769	2251976	3103263	1742734	2394579
		34.5	1257279	120144	2017656	1844757	3181828	3943519	9715229	5062429	1533974	3112344		5890017	5961857	2086547	3501802	2064044	1893282	2196827	2918065	1574766	2264448
		35.5	1132439	96149	1865048	1817598	2937204	3519842	9163202	4257242	1488971	2821909		5327495	5671722	1982431	3403292	1987324	1808640	2167797	2754422	1447924	2183027
		36.5	1029036	80700	1718496	1815740	2637554	3180772	8726204	3656490	1469346	2627771		4936022	5481875	1888487	3368320	1932532	1760207	2161645	2605652	1353722	2139806
		37.5	943413	71713	1580082	1833592	2302344	2914142	8356676	3215798	1472938	2511599		4675320	5366112	1804366	3386852	1892491	1740776	2175613	2465352	1285779	2126664
		38.5	872621	68043	1451570	1866204	1954656	2708565	8016228	2901168	1498133	2460075		4516318	5303422	1730684	3451855	1861645	1744753	2207185	2327508	1239279	2137031
		39.5	814271	69379	1334238	1908940	1616540	2554162	7674979	2687175	1543609	2463397		4437453	5276224	1668478	3558142	1835762	1767597	2253896	2186739	1210555	2165311
		40.5	766425	76288	1228833	1957310	1305486	2442739	7311489	2555175	1608100	2513974		4421991	5269282	1618837	3701471	1811749	1805422	2313163	2038672	1196781	2206501
		41.5	727505	90441	1135618	2006916	1032676	2367650	6912864	2491673	1690179	2605272		4456087	5269133	1582679	3877791	1787508	1854743	2382163	1880376	1195730	2255979
		42.5	696222	115089	1054450	2053508	802979	2323503	6474611	2486904	1788044	2730805		4527418	5263894	1560663	4082567	1761821	1912326	2457756	1710771	1205594	2309404
		43.5	671518	155829	984881	2093119	616144	2305813	5999905	2533583	1899350	2883301		4624275	5243322	1553159	4310173	1734215	1975125	2536451	1530889	1224849	2362716
		44.5	652522	221634	926242	2122245	468492	2310644	5498166	2625808	2021082	3054098		4735069	5199034	1560257	4553373	1704818	2040274	2614454	1343871	1252141	2412204
		45.5	638513	325818	877703	2138029	354551	2334279	4983048	2758081	2149525	3232886		4848205	5124770	1581771	4802925	1674212	2105121	2687763	1154617	1286213	2454602
		46.5	628889	485998	838311	2138423	268340	2372925	4470126	2924471	2280330	3407865		4952299	5016611	1617228	5047399	1643289	2167275	2752333	969117	1325837	2487190
		47.5	623144	721318	807007	2122292	204191	2422484	3974678	3117975	2408692	3566372		5036666	4873086	1665828	5273296	1613123	2224654	2804289	793567	1369776	2507875
		48.5	620849	1044925	782618	2089434	157190	2478396	3509900	3330163	2529630	3695908		5091969	4695109	1726386	5465543	1584874	2275506	2840159	633450	1416755	2515236
		49.5	621635	1451510	763837	2040535	123329	2535594	3085759	3551167	2638330	3785397		5110909	4485745	1797254	5608428	1559716	2318405	2857110	492803	1465443	2508516
		50.5	625181	1904575	749209	1977039	99503	2588584	2708563	3770069	2730496	3826433		5088789	4249826	1876258	5686943	1538796	2352229	2853140	373805	1514454	2487575
		51.5	631203	2333500	737134	1900980	83436	2631664	2381133	3975620	2802679	3814230		5023837	3993446	1960647	5688414	1523219	2376095	2827218	276741	1562353	2452797
		52.5	639445	2649688	725896	1814780	73606	2659276	2103387	4157181	2852493	3748073		4917212	3723416	2047099	5604196	1514050	2389299	2779336	200296	1607673	2404990
		53.5	649674	2779433	713759	1721052	69225	2666454	1873141	4305675	2878735	3631182		4772694	3446715	2131784	5431131	1512328	2391248	2710476	142042	1648937	2345257
		54.5	661672	2695915	699115	1622417	70326	2649298	1686917	4414350	2881357	3470054		4596105	3170013	2210507	5172449	1519086	2381400	2622496	98976	1684691	2274891
		55.5	675232	2429552	680675	1521357	78076	2605403	1540665	4479218	2861339	3273440		4394580	2899292	2278930	4837853	1535368	2359238	2517947	67995	1713534	2195279
		56.5	690156	2050817	657682	1420106	95491	2534144	1430300	4499084	2820472	3051204		4175806	2639581	2332862	4442688	1562238	2324262	2399858	46234	1734155	2107829
		57.5	706252	1638872	630076	1320588	128978	2436776	1352066	4475225	2761106	2813247		3947338	2394829	2368581	4006279	1600779	2276023	2271504	31254	1745375	2013921
		58.5	723331	1255464	598558	1224376	191445	2316292	1302733	4410822	2685889	2568668		3716052	2167868	2383154	3549735	1652059	2214181	2136187	21108	1746187	1914889
		59.5	741206	934470	564527	1132702	308103	2177086	1279647	4310288	2597541	2325208		3487793	1960489	2374714	3093614	1717080	2138599	1997054	14320	1735793	1812007
		60.5	759690	685156	529887	1046468	525800	2024468	1280668	4178642	2498671	2088987		3267195	1773556	2342640	2655891	1796667	2049438	1856952	9816	1713645	1706504
		61.5	778599	501453	496789	966283	923347	1864114	1304016	4020993	2391653	1864483		3057651	1607176	2287613	2250529	1891322	1947257	1718335	6842	1679481	1599568
		62.5	797746	370831	467389	892508	1609648	1701546	1348037	3842207	2278555	1654664		2861392	1460869	2211548	1886834	2000993	1833098	1583222	4883	1633351	1492367
		63.5	816945	280057	443679	825297	2679217	1541706	1410913	3646735	2161123	1461228		2679637	1333741	2117399	1569532	2124798	1708525	1453180	3593	1575637	1386045
		64.5	836010	217895	427456	764642	4096285	1388669	1490344	3438583	2040790	1284863		2512771	1224639	2008871	1299416	2260672	1575622	1329356	2746	1507067	1281728
		65.5	854754	175828	420417	710416	5554058	1245508	1583234	3221371	1918726	1125511		2360524	1132276	1890094	1074304	2405002	1436924	1212516	2198	1428701	1180503
		66.5	872992	147830	424361	662404	6489403	1114284	1685470	2998434	1795888	982596		2222138	1055341	1765278	890076	2552299	1295297	1103098	1856	1341909	1083399
		67.5	890538	129825	441476	620336	6404489	996139	1791847	2772917	1673084	855206		2096511	992570	1638423	741618	2694999	1153770	1001278	1666	1248329	991355
		68.5	907209	119161	474675	583913	5286060	891452	1896225	2547849	1551030	742240		1982315	942806	1513087	623552	2823533	1015338	907023	1602	1149809	905195
		69.5	922826	114183	527949	552826	3650883	800019	1991945	2326150	1430399	642511		1878081	905033	1392233	530748	2926781	882763	820146	1660	1048324	825594
		70.5	937212	113933	606693	526771	2132628	721230	2072470	2110603	1311858	554816		1782277	878388	1278164	458620	2992996	758405	740352	1863	945896	753065
		71.5	950199	117935	717875	505463	1074446	654224	2132155	1903774	1196082	477982		1693356	862170	1172524	403252	3011184	644087	667277	2272	844500	687950
		72.5	961623	126059	869820	488640	479517	598025	2166972	1707922	1083769	410895		1609803	855832	1076353	361421	2972790	541032	600519	3015	745974	630431
		73.5	971331	138409	1071234	476072	195671	551635	2175022	1524902	975623	352517		1530169	858959	990175	330536	2873359	449849	539659	4348	651940	580544
		74.5	979182	155231	1328980	467559	75552	514107	2156724	1356091	872336	301888		1453104	871238	914105	308556	2713785	370585	484276	6778	563744	538216
		75.5	985049	176818	1644229	462934	28576	484590	2114620	1202355	774560	258130		1377394	892425	847950	293882	2500747	302814	433966	11338	482409	503302
		76.5	988817	203396	2007226	462055	10941	462356	2052891	1064048	682875	220446		1301989	922284	791314	285257	2246117	245746	388339	20126	408621	475624
		77.5	990393	234999	2392087	464801	4368	446812	1976686	941059	597755	188112		1226039	960523	743673	281662	1965389	198355	347029	37386	342735	455017
		78.5	989700	271327	2754593	471063	1863	437506	1891442	832879	519547	160477		1148926	1006720	704446	282232	1675471	159484	309692	71479	284798	441368
		79.5	986682	311615	3036573	480733	866	434119	1802305	738694	448450	136956		1070292	1060225	673039	286171	1392352	127946	276010	138083	234592	434647
		80.5	981307	354549	3178778	493685	445	436457	1713721	657479	384509	117027		990059	1120061	648878	292688	1129178	102594	245685	264232	191690	434935
		81.5	973563	398255	3139626	509763	255	444436	1629234	588093	327616	100223		908433	1184830	631429	300957	895086	82371	218440	490818	155511	442439
		82.5	963464	440392	2912095	528756	163	458062	1551429	529349	277526	86130		825898	1252622	620196	310088	694921	66339	194016	867538	125375	457493
		83.5	951045	478366	2529545	550382	117	477397	1482005	480089	233875	74386		743189	1320963	614724	319149	529687	53687	172173	1431878	100560	480538
		84.5	936367	509631	2056075	574263	94	502526	1421911	439217	196209	64672		661242	1386813	614575	327209	397467	43737	152683	2169467	80338	512062
		85.5	919510	532031	1565632	599909	83	533503	1371493	405741	164008	56714		581136	1446628	619309	333416	294491	35929	135336	2973136	64014	552513
		86.5	900576	544109	1120215	626705	82	570283	1330651	378782	136718	50277		504007	1496525	628455	337087	216122	29808	119932	3641387	50946	602137
		87.5	879688	545312	756734	653905	87	612643	1298957	357584	113775	45170		430970	1532521	641464	337797	157613	25014	106288	3950046	40560	660759
		88.5	856986	536046	485719	680637	101	660088	1275757	341513	94626	41235		363033	1550870	657677	335435	114598	21261	94228	3773129	32354	727491
		89.5	832623	517575	298552	705927	126	711750	1260236	330048	78746	38359		301024	1548436	676277	330224	83342	18324	83594	3165588	25904	800403
		90.5	806767	491793	177330	728726	166	766295	1251466	322777	65653	36467		245534	1523081	696247	322685	60816	16031	74234	2334164	20852	876199
		91.5	779598	460934	102816	747967	232	821860	1248439	319378	54910	35533		196886	1473985	716348	313571	44663	14248	66013	1518166	16908	950022
		92.5	751301	427276	58829	762618	337	876033	1250081	319613	46132	35585		155126	1401851	735104	303771	33102	12873	58803	876643	13836	1015502
		93.5	722067	392905	33602	771757	507	925913	1255271	323311	38986	36717		120045	1308941	750831	294224	24824	11828	52490	453457	11446	1065203
		94.5	692091	359554	19387	774632	785	968268	1262857	330351	33188	39118		91214	1198923	761695	285849	18880	11053	46970	212467	9591	1091524
		95.5	661566	328535	11433	770726	1238	999781	1271666	340654	28498	43099		68039	1076541	765822	279506	14592	10506	42149	91346	8155	1088013
		96.5	630683	300745	6971	759801	1976	1017395	1280533	354155	24717	49152		49822	947161	761458	275995	11480	10153	37943	36553	7047	1050831
		97.5	599631	276720	4445	741923	3172	1018690	1288319	370793	21682	58029		35818	816248	747155	276081	9208	9972	34275	13822	6200	979974
		98.5	568588	256719	2993	717456	5092	1002240	1293940	390487	19261	70868		25288	688874	721982	280543	7538	9948	31081	5017	5561	879793
		99.5	537726	240810	2149	687044	8135	967879	1296393	413114	17347	89371		17542	569307	685707	290236	6304	10069	28300	1775	5091	758538
		100.5	507206	228951	1657	651559	12876	916807	1294787	438486	15858	116066		11964	460748	638925	306162	5388	10330	25881	622	4764	626921
		101.5	477177	221056	1380	612036	20123	851501	1288360	466331	14729	154656		8031	365220	583090	329532	4709	10727	23778	219	4559	496102
		102.5	447775	217043	1248	569604	30961	775438	1276503	496271	13910	210456		5312	283612	520426	361818	4208	11261	21953	78	4466	375681
		103.5	419123	216862	1227	525412	46801	692683	1258768	527814	13368	290877		3467	215826	453721	404767	3845	11931	20369	29	4479	272274
		104.5	391329	220517	1311	480560	69397	607414	1234874	560345	13081	405805		2237	161010	386023	460339	3591	12735	18999	11	4600	189001
		105.5	364486	228056	1522	436047	100842	523480	1204714	593130	13037	567609		1430	117801	320302	530537	3427	13672	17815	4	4838	125832
		106.5	338672	239563	1908	392735	143510	444061	1168341	625340	13238	790330		908	84562	259127	617043	3339	14735	16795	2	5206	80511
		107.5	313951	255122	2571	351319	199957	371475	1125966	656079	13695	1087486		575	59583	204422	720605	3319	15910	15921	0	5729	49631
		108.5	290371	274771	3693	312325	272749	307126	1077947	684426	14433	1468025		364	41229	157344	840140	3364	17177	15176	0	6440	29567
		109.5	267969	298440	5603	276113	364222	251590	1024776	709488	15490	1930531		231	28028	118287	971616	3474	18507	14545	0	7388	17083
		110.5	246765	325876	8885	242895	476165	204767	967065	730461	16920	2456813		148	18727	86989	1106960	3650	19859	14018	0	8633	9610
		111.5	226770	356576	14563	212750	609436	166081	905534	746681	18798	3007398		96	12303	62711	1233460	3899	21179	13584	0	10261	5286
		112.5	207983	389732	24385	185654	763532	134663	840997	757672	21224	3522250		63	7951	44437	1334324	4231	22406	13234	0	12379	2856
		113.5	190392	424217	41214	161502	936167	109517	774339	763182	24324	3929268		43	5056	31050	1390983	4660	23470	12961	0	15129	1524
		114.5	173976	458630	69491	140130	1122923	89637	706502	763199	28265	4160252		30	3164	21477	1387228	5205	24295	12759	0	18691	806
		115.5	158708	491402	115579	121338	1317088	74087	638457	757945	33254	4169881		22	1950	14771	1314324	5889	24810	12624	0	23287	425
		116.5	144551	520968	187645	104901	1509787	62046	571178	747857	39554	3950375		16	1183	10152	1175244	6744	24952	12551	0	29193	225
		117.5	131467	545966	294557	90592	1690493	52822	505611	733546	47487	3535179		13	707	7010	985815	7814	24675	12538	0	36738	120
		118.5	119410	565438	443385	78183	1847928	45857	442645	715754	57445	2989575		11	416	4893	771522	9151	23958	12580	0	46304	65
		119.5	108331	578961	635565	67456	1971305	40712	383071	695296	69893	2392181		9	241	3474	560713	10825	22808	12678	0	58315	35
		120.5	98181	586713	862860	58207	2051708	37060	327563	673014	85373	1815056		9	138	2526	376934	12928	21264	12829	0	73225	20
		121.5	88908	589432	1105162	50250	2083348	34667	276645	649729	104489	1309623		9	78	1892	233657	15577	19391	13032	0	91482	11
		122.5	80458	588300	1332312	43417	2064434	33387	230678	626206	127895	901761		10	43	1471	133266	18925	17282	13287	0	113487	7
		123.5	72779	584785	1510594	37557	1997424	33149	189852	603127	156252	594960		11	24	1195	69842	23168	15039	13593	0	139538	4
		124.5	65819	580480	1612045	32537	1888611	33962	154187	581079	190171	377818		14	13	1019	33621	28562	12770	13951	0	169764	3
		125.5	59527	576961	1622715	28241	1747128	35918	123550	560547	230137	232037		19	7	918	14874	35434	10574	14362	0	204054	2
		126.5	53854	575693	1546191	24568	1583605	39203	97672	541916	276407	138510		28	4	878	6056	44201	8536	14825	0	241997	1
		127.5	48751	577984	1401108	21430	1408789	44125	76181	525482	328893	80773		44	2	894	2275	55394	6716	15341	0	282839	0
		128.5	44173	584964	1214335	18750	1232369	51146	58633	511460	387039	46252		74	0	972	791	69675	5150	15911	0	325476	0
		129.5	40078	597594	1013193	16465	1062190	60933	44541	499998	449720	26137		133	0	1129	256	87856	3848	16536	0	368478	0
		130.5	36424	616666	819659	14518	903901	74427	33409	491188	515173	14646		250	0	1400	77	110921	2803	17217	0	410169	0
		131.5	33173	642790	647796	12861	760972	92923	24755	485078	580987	8177		493	0	1852	22	140020	1991	17954	0	448744	0
		132.5	30291	676355	504046	11453	634986	118173	18130	481676	644189	4568		1007	0	2602	6	176452	1380	18748	0	482418	0
		133.5	27743	717449	389117	10260	526062	152480	13135	480959	701418	2563		2111	0	3863	1	221608	934	19599	0	509582	0
		134.5	25502	765737	300274	9254	433305	198768	9421	482871	749195	1451		4491	0	6020	0	276874	617	20508	0	528955	0
		135.5	23538	820314	233262	8408	355218	260581	6695	487320	784261	831		9587	0	9768	0	343461	399	21474	0	539695	0
		136.5	21828	879546	183595	7702	290021	341923	4720	494178	803940	483		20291	0	16347	0	422175	253	22497	0	541474	0
		137.5	20349	940954	147244	7119	235885	446874	3305	503263	806475	285		42084	0	27918	0	513128	157	23576	0	534485	0
		138.5	19082	1001174	120909	6646	191082	578862	2301	514334	791274	172		84534	0	48104	0	615405	96	24709	0	519397	0
		139.5	18011	1056072	102046	6270	154067	739578	1595	527077	759016	106		162564	0	82612	0	726745	57	25894	0	497269	1
		140.5	17121	1101045	88771	5983	123512	927588	1102	541089	711605	67		295994	0	139628	0	843322	34	27128	0	469431	2
		141.5	16401	1131507	79737	5780	98306	1136907	761	555871	651958	43		504912	0	229291	0	959691	20	28408	0	437353	2
		142.5	15842	1143517	74010	5656	77545	1355983	525	570815	583678	29		798936	0	361153	0	1069017	11	29729	0	402522	3
		143.5	15436	1134418	70971	5611	60496	1567690	363	585207	510661	19		1161928	0	538727	0	1163614	6	31087	0	366338	5
		144.5	15181	1103344	70235	5645	46570	1750816	252	598235	436693	14		1540175	0	751752	0	1235784	4	32476	0	330035	8
		145.5	15076	1051443	71597	5762	35290	1883210	175	609011	365116	10		1846728	0	969840	0	1278858	2	33888	0	294634	13
		146.5	15123	981761	74987	5971	26259	1946082	123	616604	298583	7		1989646	0	1144042	0	1288236	1	35316	0	260925	21
		147.5	15328	898777	80444	6280	19140	1928385	87	620094	238941	5		1915021	0	1221385	0	1262211	0	36751	0	229465	36
		148.5	15699	807731	88084	6706	13634	1829837	62	618630	187222	4		1638586	0	1169185	0	1202360	0	38183	0	200604	60
		149.5	16250	713888	98075	7269	9471	1661463	45	611505	143730	3		1241426	0	995217	0	1113384	0	39603	0	174512	103
		150.5	17000	621915	110606	7996	6403	1443321	33	598221	108189	3		830167	0	747820	0	1002426	0	41000	0	151218	177
		151.5	17970	535463	125849	8921	4207	1200117	24	578560	79913	2		488890	0	492985	0	877997	0	42360	0	130640	304
		152.5	19188	456997	143913	10089	2683	956144	18	552626	57973	2		253175	0	283678	0	748780	0	43673	0	112624	521
		153.5	20691	387845	164794	11556	1659	731073	14	520863	41345	2		115214	0	141923	0	622545	0	44926	0	96967	888
		154.5	22519	328381	188320	13392	994	537615	11	484049	29016	2		46079	0	61558	0	505383	0	46104	0	83443	1499
		155.5	24723	278278	214105	15685	577	381254	9	443246	20060	2		16209	0	23108	0	401347	0	47197	0	71817	2498
		156.5	27360	236768	241522	18543	325	261550	7	399725	13676	2		5023	0	7502	0	312475	0	48189	0	61859	4097
		157.5	30498	202855	269707	22098	178	174197	6	354870	9205	2		1374	0	2107	0	239092	0	49069	0	53353	6591
		158.5	34212	175475	297592	26504	95	113082	5	310069	6124	2		333	0	513	0	180277	0	49825	0	46101	10377
		159.5	38587	153610	323981	31945	49	71856	4	266612	4032	2		72	0	108	0	134335	0	50444	0	39922	15945
		160.5	43717	136343	347660	38630	25	44897	4	225603	2631	2		14	0	20	0	99230	0	50918	0	34659	23854
		161.5	49699	122887	367516	46790	12	27715	3	187899	1703	2		2	0	3	0	72892	0	51236	0	30173	34665
		162.5	56637	112592	382656	56671	6	16986	3	154082	1095	2		0	0	0	0	53420	0	51392	0	26346	48836
		163.5	64634	104933	392502	68523	3	10386	3	124457	700	2		0	0	0	0	39187	0	51378	0	23074	66570
		164.5	73789	99498	396844	82580	1	6368	3	99077	446	3		0	0	0	0	28868	0	51191	0	20272	87656
		165.5	84187	95971	395841	99037	0	3934	3	77788	284	3		0	0	0	0	21423	0	50829	0	17865	111323
		166.5	95900	94116	389986	118023	0	2461	3	60282	180	4		0	0	0	0	16065	0	50290	0	15791	136182
		167.5	108972	93764	380022	139561	0	1565	3	46153	114	5		0	0	0	0	12209	0	49578	0	13998	160278
		168.5	123412	94796	366857	163545	0	1017	3	34946	73	6		0	0	0	0	9428	0	48695	0	12441	181312
		169.5	139190	97137	351461	189703	0	678	4	26197	46	8		0	0	0	0	7416	0	47648	0	11086	196978
		170.5	156228	100745	334784	217583	0	465	4	19467	30	11		0	0	0	0	5954	0	46445	0	9899	205385
		171.5	174394	105600	317692	246547	0	330	5	14358	19	14		0	0	0	0	4888	0	45095	0	8856	205429
		172.5	193502	111702	300928	275786	0	242	5	10524	12	19		0	0	0	0	4110	0	43612	0	7936	197039
		173.5	213314	119061	285093	304357	0	185	6	7677	8	26		0	0	0	0	3543	0	42007	0	7120	181199
		174.5	233541	127692	270650	331238	0	146	8	5581	5	36		0	0	0	0	3134	0	40296	0	6393	159756
		175.5	253859	137612	257935	355402	0	121	10	4050	4	49		0	0	0	0	2845	0	38495	0	5742	135053
		176.5	273913	148832	247182	375894	0	105	12	2938	2	70		0	0	0	0	2651	0	36619	0	5158	109496
		177.5	293337	161355	238544	391911	0	94	15	2133	2	99		0	0	0	0	2535	0	34687	0	4631	85174
		178.5	311769	175168	232119	402869	0	89	20	1553	1	142		0	0	0	0	2485	0	32715	0	4155	63599
		179.5	328869	190242	227969	408444	0	87	25	1135	0	205		0	0	0	0	2496	0	30721	0	3723	45615
		180.5	344330	206521	226137	408596	0	89	33	834	0	298		0	0	0	0	2565	0	28721	0	3330	31450
		181.5	357896	223917	226656	403556	0	95	44	617	0	435		0	0	0	0	2693	0	26732	0	2973	20863
		182.5	369370	242306	229553	393797	0	106	59	460	0	637		0	0	0	0	2884	0	24768	0	2647	13329
		183.5	378621	261513	234846	379975	0	122	80	347	0	935		0	0	0	0	3144	0	22845	0	2350	8211
		184.5	385585	281306	242534	362870	0	146	109	264	0	1375		0	0	0	0	3483	0	20974	0	2079	4884
		185.5	390261	301381	252578	343320	0	181	148	203	0	2021		0	0	0	0	3911	0	19168	0	1833	2808
		186.5	392709	321353	264869	322157	0	230	203	159	0	2966		0	0	0	0	4442	0	17435	0	1609	1563
		187.5	393041	340745	279192	300159	0	302	280	126	0	4341		0	0	0	0	5093	0	15784	0	1406	844
		188.5	391409	358982	295175	278012	0	406	386	101	0	6327		0	0	0	0	5881	0	14222	0	1223	442
		189.5	387995	375393	312243	256288	0	559	532	83	0	9171		0	0	0	0	6824	0	12754	0	1058	226
		190.5	382999	389225	329563	235439	0	783	733	69	0	13205		0	0	0	0	7939	0	11382	0	911	112
		191.5	376630	399666	346018	215796	0	1115	1010	58	0	18862		0	0	0	0	9242	0	10109	0	779	55
		192.5	369097	405892	360209	197581	0	1608	1387	50	0	26698		0	0	0	0	10743	1	8934	0	662	26
		193.5	360599	407128	370515	180920	0	2340	1900	44	0	37397		0	0	0	0	12445	2	7857	0	560	12
		194.5	351323	402722	375217	165866	0	3427	2593	39	0	51783		0	0	0	0	14343	3	6876	0	470	6
		195.5	341434	392239	372716	152410	0	5033	3520	35	0	70800		0	0	0	0	16416	6	5988	0	392	3
		196.5	331079	375541	361788	140502	0	7392	4753	33	0	95481		0	0	0	2	18632	11	5189	0	324	1
		197.5	320381	352857	341880	130060	0	10823	6377	31	0	126882		0	0	0	4	20941	20	4473	0	267	0
		198.5	309441	324822	313336	120989	0	15752	8495	30	0	165987		0	0	0	9	23276	35	3837	0	218	0
		199.5	298340	292467	277509	113185	0	22727	11231	29	0	213581		0	0	0	17	25558	62	3275	0	176	0
		200.5	287140	257154	236667	106540	0	32420	14724	29	0	270092		0	0	0	34	27697	109	2781	0	142	0
		201.5	275883	220461	193701	100953	0	45612	19135	30	0	335437		0	0	0	64	29599	187	2350	0	113	0
		202.5	264601	184024	151663	96328	0	63139	24636	31	0	408863		0	0	0	118	31172	316	1975	0	89	0
		203.5	253313	149373	113268	92577	0	85812	31409	33	0	488844		0	0	0	212	32334	526	1652	0	70	0
		204.5	242028	117773	80476	89619	0	114273	39637	35	0	573034		0	0	0	369	33021	859	1374	0	55	0
		205.5	230753	90117	54266	87386	0	148834	49494	38	0	658329		0	0	0	626	33195	1375	1137	0	42	0
		206.5	219491	66876	34658	85813	0	189277	61132	42	1	741016		0	0	0	1032	32843	2155	936	0	32	0
		207.5	208242	48112	20929	84844	0	234696	74663	47	1	817045		0	0	0	1653	31982	3301	767	0	25	0
		208.5	197013	33551	11935	84430	0	283381	90151	54	2	882366		0	0	0	2569	30658	4937	625	0	19	0
		209.5	185811	22683	6420	84524	0	332836	107586	62	3	933308		0	0	0	3877	28936	7201	507	0	14	0
		210.5	174651	14875	3256	85082	0	379932	126880	73	5	966950		0	0	0	5675	26901	10233	409	0	10	0
		211.5	163553	9469	1557	86060	2	421219	147847	86	8	981413		0	0	0	8058	24646	14153	328	0	8	0
		212.5	152544	5858	702	87414	3	453348	170203	103	13	976052		0	0	0	11093	22265	19032	261	0	6	0
		213.5	141659	3528	299	89097	6	473547	193562	124	21	951496		0	0	0	14805	19847	24864	208	0	4	0
		214.5	130939	2071	120	91057	12	480040	217445	151	34	909553		0	2	0	19150	17470	31532	164	0	3	0
		215.5	120430	1188	46	93235	24	472322	241293	186	56	852991		0	5	0	24001	15198	38788	129	0	2	0
		216.5	110181	668	16	95568	46	451226	264488	229	93	785225		0	13	0	29142	13080	46251	101	0	2	0
		217.5	100246	369	6	97983	89	418780	286382	285	155	709977		0	32	0	34275	11147	53425	78	0	1	0
		218.5	90677	201	2	100399	167	377865	306330	357	259	630943		0	75	0	39042	9417	59748	60	0	0	0
		219.5	81524	108	0	102730	309	331785	323720	448	433	551506		0	173	0	43068	7896	64656	46	0	0	0
		220.5	72835	58	0	104881	564	283816	338009	565	722	474532		0	380	0	46004	6577	67671	36	0	0	0
		221.5	64651	31	0	106756	1011	236837	348755	714	1200	402251		0	799	0	47579	5451	68473	27	0	0	0
		222.5	57006	16	0	108255	1779	193084	355638	906	1982	336219		0	1606	0	47644	4499	66954	20	0	0	0
		223.5	49924	9	0	109284	3067	154045	358476	1150	3249	277353		0	3083	0	46189	3704	63245	15	0	0	0
		224.5	43420	5	0	109752	5172	120490	357238	1461	5277	226014		0	5640	0	43353	3046	57694	12	0	0	0
		225.5	37501	3	0	109582	8523	92580	352035	1858	8471	182112		0	9827	0	39394	2504	50811	9	0	0	0
		226.5	32161	1	0	108712	13708	70027	343117	2360	13420	145232		0	16286	0	34656	2061	43193	6	0	0	0
		227.5	27388	0	0	107100	21491	52260	330849	2997	20939	114745		0	25648	0	29517	1701	35432	5	0	0	0
		228.5	23161	0	0	104725	32809	38571	315687	3799	32120	89902		0	38347	0	24341	1410	28044	3	0	0	0
		229.5	19450	0	0	101595	48719	28223	298156	4807	48359	69920		0	54383	0	19435	1174	21412	3	0	0	0
		230.5	16221	0	0	97741	70299	20526	278815	6067	71342	54031		0	73102	0	15026	984	15768	2	0	0	0
		231.5	13438	0	0	93221	98475	14877	258229	7637	102964	41525		0	93074	0	11250	831	11200	1	0	0	0
		232.5	11059	0	0	88116	133792	10773	236947	9581	145157	31769		0	112170	0	8157	709	7671	0	0	0	0
		233.5	9043	0	0	82526	176151	7815	215478	11977	199608	24218		0	127889	0	5728	610	5067	0	0	0	0
		234.5	7349	0	0	76566	224564	5696	194273	14914	267375	18411		0	137873	0	3896	531	3227	0	0	0	0
		235.5	5937	0	0	70361	276985	4181	173718	18493	348428	13970		0	140482	0	2567	467	1982	0	0	0	0
		236.5	4770	0	0	64037	330305	3099	154122	22828	441207	10590		0	135233	0	1639	417	1174	0	0	0	0
		237.5	3812	0	0	57718	380558	2325	135723	28045	542291	8025		0	122947	0	1014	377	670	0	0	0	0
		238.5	3031	0	0	51519	423342	1771	118683	34282	646317	6085		0	105536	0	608	346	369	0	0	0	0
		239.5	2399	0	0	45542	454426	1372	103101	41690	746253	4619		0	85511	0	353	322	196	0	0	0	0
		240.5	1891	0	0	39874	470425	1083	89017	50425	834058	3514		0	65387	0	199	305	100	0	0	0	0
		241.5	1484	0	0	34581	469397	874	76423	60653	901695	2679		0	47178	0	109	293	50	0	0	0	0
		242.5	1162	0	0	29712	451233	722	65272	72539	942321	2050		0	32116	0	57	286	24	0	0	0	0
		243.5	906	0	0	25296	417708	611	55488	86245	951433	1574		0	20624	0	29	284	11	0	0	0	0
		244.5	706	0	0	21345	372196	531	46974	101928	927684	1214		0	12494	0	15	287	5	0	0	0	0
		245.5	548	0	0	17855	319101	475	39623	119725	873189	940		0	7139	0	7	294	2	0	0	0	0
		246.5	425	0	0	14811	263141	437	33319	139753	793204	732		0	3848	0	3	307	0	0	0	0	0
		247.5	330	0	0	12187	208646	413	27947	162095	695267	574		0	1957	0	2	326	0	0	0	0	0
		248.5	256	0	0	9951	159024	403	23396	186792	587986	452		0	939	0	0	351	0	0	0	0	0
		249.5	198	0	0	8065	116476	406	19559	213837	479765	358		0	425	0	0	384	0	0	0	0	0
		250.5	154	0	0	6491	81964	420	16338	243162	377721	286		0	181	0	0	427	0	0	0	0	0
		251.5	120	1	0	5190	55403	449	13645	274629	286987	230		0	73	0	0	481	0	0	0	0	0
		252.5	93	2	0	4124	35966	494	11401	308026	210479	186		0	28	0	0	550	0	0	0	0	0
		253.5	73	4	0	3258	22420	558	9536	343058	149056	152		0	10	0	0	637	0	0	0	0	0
		254.5	57	7	0	2561	13418	649	7989	379347	101966	125		0	3	0	0	747	0	0	0	0	0
		255.5	45	13	0	2003	7709	775	6708	416428	67411	104		0	1	0	0	886	0	0	0	0	0
		256.5	35	25	0	1560	4252	948	5649	453756	43094	87		0	0	0	0	1061	0	0	0	0	0
		257.5	28	48	0	1210	2251	1187	4774	490709	26655	73		0	0	0	0	1283	0	0	0	0	0
		258.5	22	93	0	936	1144	1518	4051	526605	15962	62		0	0	0	0	1565	0	0	0	0	0
		259.5	18	179	0	722	558	1978	3454	560714	9262	53		0	0	0	0	1922	0	0	0	0	0
		260.5	14	343	0	555	261	2623	2961	592280	5211	46		0	0	0	0	2376	0	0	0	0	0
		261.5	12	650	0	426	117	3529	2554	620542	2846	40		0	0	0	0	2952	0	0	0	0	0
		262.5	10	1215	0	327	51	4806	2216	644767	1510	36		0	0	0	0	3682	0	0	0	0	0
		263.5	8	2233	0	251	21	6611	1937	664272	779	32		0	0	0	0	4607	0	0	0	0	0
		264.5	7	4017	0	192	8	9160	1706	678457	391	29		0	0	0	0	5773	0	0	0	0	0
		265.5	5	7055	0	147	3	12751	1515	686835	191	26		0	0	0	0	7239	0	0	0	0	0
		266.5	5	12060	0	113	1	17785	1357	689052	91	24		0	0	0	0	9073	0	0	0	0	0
		267.5	4	20009	0	87	0	24791	1227	684913	43	22		0	0	0	0	11354	0	0	0	0	0
		268.5	3	32131	0	67	0	34444	1119	674397	19	21		0	0	0	0	14169	0	0	0	0	0
		269.5	3	49818	0	51	0	47576	1032	657661	9	20		0	0	0	0	17616	0	0	0	0	0
		270.5	3	74409	0	40	0	65158	961	635044	4	19		0	0	0	0	21796	0	0	0	0	0
		271.5	2	106832	0	31	0	88258	904	607056	2	18		0	0	0	0	26812	0	0	0	0	0
		272.5	2	147153	0	24	0	117943	860	574357	0	18		0	0	0	0	32758	0	0	0	0	0
		273.5	2	194113	0	19	0	155116	828	537736	0	18		0	0	0	0	39715	0	0	0	0	0
		274.5	2	244822	0	15	0	200304	806	498075	0	18		0	0	0	0	47733	0	0	0	0	0
		275.5	1	294798	0	12	0	253385	793	456315	0	18		0	0	0	0	56825	0	0	0	0	1
		276.5	1	338458	0	9	0	313315	790	413412	0	18		0	0	0	0	66950	0	0	0	0	2
		277.5	1	370075	0	7	0	377902	796	370303	0	19		0	0	0	0	78002	0	0	0	0	2
		278.5	1	384975	0	6	0	443715	812	327863	0	20		0	0	0	0	89798	0	0	0	0	4
		279.5	1	380671	0	5	0	506208	838	286879	0	21		0	0	0	0	102076	0	0	0	0	5
		280.5	1	357531	0	4	0	560106	874	248020	0	22		0	0	0	0	114492	0	0	0	0	8
		281.5	1	318747	0	3	0	600050	923	211822	0	24		0	0	0	0	126633	0	0	0	0	11
		282.5	1	269603	0	3	0	621421	986	178676	0	26		0	0	0	0	138028	0	0	0	0	16
		283.5	1	216259	0	2	0	621172	1065	148832	0	29		0	0	0	0	148183	0	0	0	0	23
		284.5	0	164462	0	2	0	598492	1163	122400	0	32		0	0	0	0	156604	0	0	0	2	33
		285.5	0	118552	0	2	0	555085	1283	99370	0	36		0	0	0	0	162843	0	0	0	3	46
		286.5	0	80997	0	1	0	494986	1430	79625	0	41		0	0	0	0	166533	0	0	0	5	64
		287.5	0	52449	0	1	0	423914	1609	62966	0	48		0	0	0	0	167421	0	0	0	9	89
		288.5	1	32192	0	0	0	348315	1828	49134	0	55		0	0	0	0	165399	0	0	0	16	121
		289.5	1	18731	0	0	0	274332	2096	37828	0	65		0	0	0	0	160516	0	0	0	29	165
		290.5	1	10335	0	0	0	206932	2422	28733	0	76		0	0	0	0	152976	0	0	0	51	223
		291.5	1	5409	0	0	0	149382	2821	21531	0	90		0	0	0	0	143128	0	0	0	90	298
		292.5	1	2686	0	0	0	103134	3308	15915	0	108		0	0	0	0	131434	0	0	0	156	395
		293.5	1	1266	0	0	0	68058	3906	11605	0	131		0	0	0	0	118435	0	0	0	266	520
		294.5	1	567	0	0	0	42905	4638	8348	0	159		0	0	0	0	104701	0	0	0	449	677
		295.5	1	241	0	0	0	25829	5537	5923	0	194		0	0	0	0	90792	0	0	0	748	876
		296.5	1	98	0	0	0	14843	6638	4147	0	238		0	0	0	0	77216	0	0	0	1224	1123
		297.5	2	38	2	0	0	8139	7989	2864	0	294		0	0	0	0	64399	0	0	0	1971	1427
		298.5	2	14	3	0	0	4258	9644	1952	0	364		0	0	0	0	52664	0	0	0	3118	1798
		299.5	2	5	6	0	0	2125	11668	1313	0	453		0	0	0	0	42227	0	0	0	4841	2246
		300.5	2	2	12	0	0	1012	14138	872	0	565		0	0	0	0	33195	0	0	0	7373	2782
		301.5	2	0	21	0	0	459	17143	572	0	706		0	0	0	0	25584	0	0	0	11003	3417
		302.5	2	0	38	0	0	199	20787	370	0	884		0	0	0	0	19331	0	0	0	16082	4161
		303.5	2	0	67	0	0	82	25185	237	0	1109		0	0	0	0	14321	0	0	0	23007	5024
		304.5	3	0	114	0	0	32	30467	150	0	1391		0	0	0	0	10401	0	0	0	32193	6013
		305.5	3	0	191	0	0	12	36772	94	0	1744		0	0	0	0	7407	0	0	0	44038	7136
		306.5	3	0	313	0	0	4	44247	58	0	2185		0	0	0	0	5172	0	0	0	58867	8397
		307.5	3	0	502	0	0	1	53039	35	0	2734		0	0	0	0	3541	0	0	0	76858	9796
		308.5	4	0	786	0	0	0	63293	21	0	3413		0	0	0	0	2378	0	0	0	97976	11331
		309.5	4	0	1205	0	0	0	75136	13	0	4250		0	0	0	0	1566	0	0	0	121902	12996
		310.5	5	0	1807	0	0	0	88669	8	0	5275		0	0	0	0	1012	0	0	0	147992	14779
		311.5	5	0	2649	0	0	0	103955	5	0	6522		0	0	0	0	641	0	0	0	175265	16664
		312.5	6	0	3797	0	0	0	120998	3	0	8029		0	0	0	0	399	0	0	0	202437	18630
		313.5	6	0	5322	0	0	0	139736	2	0	9838		0	0	0	0	243	0	0	0	228009	20653
		314.5	7	0	7290	0	0	0	160017	0	0	11991		0	0	0	0	146	0	0	0	250395	22703
		315.5	8	0	9763	0	0	0	181598	0	0	14532		0	0	0	0	86	0	0	0	268085	24747
		316.5	9	0	12780	0	0	0	204128	0	0	17504		0	0	0	0	50	0	0	0	279813	26749
		317.5	9	0	16353	0	0	0	227153	0	0	20950		0	0	0	0	28	0	0	0	284712	28672
		318.5	10	0	20451	0	0	0	250120	0	0	24904		0	0	0	0	16	0	0	0	282417	30476
		319.5	12	0	24997	0	0	0	272391	0	0	29397		0	0	0	0	9	0	0	0	273115	32124
		320.5	13	0	29862	0	0	0	293272	0	0	34449		0	0	0	0	5	0	0	0	257517	33580
		321.5	14	0	34866	0	0	0	312041	0	0	40067		0	0	0	0	2	0	0	0	236765	34813
		322.5	16	0	39786	0	0	0	327989	0	0	46245		0	0	0	0	1	0	0	0	212296	35792
		323.5	18	0	44371	0	0	0	340465	0	0	52961		0	0	0	0	0	0	0	0	185674	36497
		324.5	20	0	48362	0	0	0	348919	0	0	60177		0	0	0	0	0	0	0	0	158429	36911
		325.5	22	0	51518	1	0	0	352943	0	0	67835		0	0	0	0	0	0	0	0	131913	37024
		326.5	24	0	53637	1	0	0	352301	0	0	75863		0	0	0	0	0	0	0	0	107205	36835
		327.5	27	0	54578	1	0	0	346950	0	0	84172		0	0	0	0	0	0	0	0	85063	36349
		328.5	30	0	54281	2	0	0	337053	0	0	92662		0	0	0	0	0	0	0	0	65917	35580
		329.5	33	0	52765	2	0	0	322960	0	0	101222		0	0	0	0	0	0	0	0	49902	34546
		330.5	36	0	50134	2	0	0	305198	0	0	109734		0	0	0	0	0	0	0	0	36920	33272
		331.5	40	0	46560	2	0	0	284425	0	0	118081		0	0	0	0	0	0	0	0	26705	31789
		332.5	45	0	42268	3	0	0	261393	0	0	126148		0	0	0	0	0	0	0	0	18892	30129
		333.5	49	0	37510	3	0	0	236897	0	0	133824		0	0	0	0	0	0	0	0	13076	28329
		334.5	54	0	32540	3	0	0	211729	0	0	141014		0	0	0	0	0	0	0	0	8859	26425
		335.5	60	0	27597	4	0	0	186630	0	0	147634		0	0	0	0	0	0	0	0	5878	24455
		336.5	66	0	22882	4	0	0	162256	0	0	153615		0	0	0	0	0	0	0	0	3822	22454
		337.5	73	0	18550	5	0	0	139152	0	0	158908		0	0	0	0	0	0	0	0	2435	20454
		338.5	80	0	14703	6	0	0	117737	0	0	163484		0	0	0	0	0	0	0	0	1522	18488
		339.5	88	0	11395	7	0	0	98297	0	0	167330		0	0	0	0	0	0	0	0	934	16580
		340.5	96	0	8636	8	0	0	80996	0	0	170450		0	0	0	0	0	0	0	0	562	14754
		341.5	105	0	6400	9	0	0	65883	0	0	172867		0	0	0	0	0	0	0	0	333	13028
		342.5	115	0	4639	10	0	0	52915	0	0	174615		0	0	0	0	0	0	0	0	193	11416
		343.5	126	0	3288	12	0	0	41975	0	0	175739		0	0	0	0	0	0	0	0	111	9926
		344.5	137	0	2280	13	0	0	32896	0	0	176295		0	0	0	0	0	0	0	0	62	8565
		345.5	149	0	1546	15	0	0	25478	0	0	176342		0	0	0	0	0	0	0	0	35	7334
		346.5	163	0	1026	18	0	0	19507	0	0	175944		0	0	0	0	0	0	0	0	19	6233
		347.5	177	0	666	20	0	0	14770	0	0	175167		0	0	0	0	0	0	0	0	10	5257
		348.5	192	0	423	23	0	0	11064	0	0	174074		0	0	0	0	0	0	0	0	5	4401
		349.5	208	0	262	27	0	0	8202	0	0	172728		0	0	0	0	0	0	0	0	3	3657
		350.5	225	0	160	31	0	0	6020	0	0	171187		0	0	0	0	0	0	0	0	1	3016
		351.5	244	0	95	35	0	0	4376	0	0	169502		0	0	0	0	0	0	0	0	0	2469
		352.5	263	0	55	40	0	0	3152	0	0	167723		0	0	0	0	0	0	0	0	0	2006
		353.5	283	0	31	46	0	0	2251	0	0	165889		0	0	0	0	0	0	0	0	0	1618
		354.5	305	0	18	53	0	0	1594	0	0	164035		0	0	0	0	0	0	0	0	0	1295
		355.5	328	0	10	60	0	0	1120	0	0	162189		0	0	0	0	0	0	0	0	0	1030
		356.5	352	0	5	69	0	0	781	0	0	160371		0	0	0	0	0	0	0	0	0	813
		357.5	377	0	3	79	0	0	541	0	0	158598		0	0	0	0	0	0	0	0	0	637
		358.5	404	0	1	89	0	0	372	0	0	156875		0	0	0	0	0	0	0	0	0	495
		359.5	432	0	0	102	0	0	255	0	0	155205		0	0	0	0	0	0	0	0	0	382
		360.5	460	0	0	115	0	0	173	0	0	153584		0	0	0	0	0	0	0	0	0	293
		361.5	491	0	0	131	0	0	117	0	0	151999		0	0	0	0	0	0	0	0	0	223
		362.5	522	0	0	148	0	0	79	0	0	150435		0	0	0	0	0	0	0	0	0	169
		363.5	555	0	0	167	0	0	53	0	0	148870		0	0	0	0	0	0	0	0	0	127
		364.5	588	0	0	189	0	0	35	0	0	147276		0	0	0	0	0	0	0	0	0	94
		365.5	623	0	0	213	0	0	24	0	0	145622		0	0	0	0	0	0	0	0	0	70
		366.5	659	0	0	239	0	0	16	0	0	143871		0	0	0	0	0	0	0	0	0	51
		367.5	696	0	0	268	0	0	10	0	0	141982		0	0	0	0	0	0	0	0	0	37
		368.5	734	0	0	301	0	0	7	0	0	139913		0	0	0	0	0	0	0	0	0	27
		369.5	773	0	0	336	0	0	5	0	0	137618		0	0	0	0	0	0	0	0	0	20
		370.5	813	0	0	375	0	0	3	0	0	135052		0	0	0	0	0	0	0	0	0	14
		371.5	854	0	0	418	0	0	2	0	0	132171		0	0	0	0	0	0	0	0	0	10
		372.5	895	0	0	465	0	0	1	0	0	128932		0	0	0	0	0	0	0	0	0	7
		373.5	937	0	0	517	0	0	0	0	0	125298		0	0	0	0	0	0	0	0	0	5
		374.5	980	0	0	573	0	0	0	0	0	121241		0	0	0	0	0	0	0	0	0	3
		375.5	1023	0	0	633	0	0	0	0	0	116738		0	0	0	0	0	0	0	0	0	2
		376.5	1067	0	0	700	0	0	0	0	0	111781		0	0	0	0	0	0	0	0	0	2
		377.5	1111	0	0	771	0	0	0	0	0	106374		0	0	0	0	0	0	0	0	0	1
		378.5	1155	0	0	848	0	0	0	0	0	100537		0	0	0	0	0	0	0	0	0	0
		379.5	1200	0	0	932	0	0	0	0	0	94307		0	0	0	0	0	0	0	0	0	0
		380.5	1244	0	0	1021	0	0	0	0	0	87737		0	0	0	0	0	0	0	0	0	0
		381.5	1289	0	0	1118	0	0	0	0	0	80896		0	0	0	0	0	0	0	0	0	0
		382.5	1333	0	0	1221	0	0	0	0	0	73869		0	0	0	0	0	0	0	0	0	0
		383.5	1378	0	0	1331	0	0	0	0	0	66752		0	0	0	0	0	0	0	0	0	0
		384.5	1422	0	0	1449	0	0	0	1	0	59648		0	0	0	0	0	0	0	0	0	0
		385.5	1465	0	0	1575	0	0	0	2	0	52668		0	0	0	0	0	0	0	0	0	0
		386.5	1509	0	0	1709	0	0	0	3	0	45916		0	0	0	0	0	0	0	0	0	0
		387.5	1551	0	0	1851	0	0	0	6	0	39493		0	0	0	0	0	0	0	0	0	0
		388.5	1593	0	0	2002	0	0	0	11	0	33487		0	0	0	0	0	0	0	0	0	0
		389.5	1635	0	0	2162	0	0	0	19	0	27971		0	0	0	0	0	0	0	0	0	0
		390.5	1675	0	0	2331	0	0	0	34	0	22997		0	0	0	0	0	0	0	0	0	0
		391.5	1715	0	0	2510	0	0	0	59	0	18597		0	0	0	0	0	0	0	0	0	0
		392.5	1754	0	0	2699	0	0	0	101	0	14781		0	0	0	0	0	0	0	0	0	0
		393.5	1793	0	0	2897	0	0	0	172	0	11538		0	0	0	0	0	0	0	0	0	0
		394.5	1830	0	0	3106	0	0	0	289	0	8838		0	0	0	0	0	0	0	0	0	0
		395.5	1866	0	0	3326	0	0	0	478	0	6639		0	0	0	0	0	0	0	0	0	0
		396.5	1902	0	0	3557	0	0	0	782	0	4887		0	0	0	0	0	0	0	0	0	0
		397.5	1936	0	0	3799	0	0	0	1260	0	3523		0	0	0	0	0	0	0	0	0	0
		398.5	1970	0	0	4053	0	0	0	2000	0	2485		0	0	0	0	0	0	0	0	0	0
		399.5	2002	0	0	4319	0	0	0	3126	0	1715		0	0	0	0	0	0	0	0	0	0
		400.5	2034	0	0	4598	0	0	0	4806	0	1156		0	0	0	0	0	0	0	0	0	0
		401.5	2064	0	0	4889	0	0	0	7268	0	761		0	0	0	0	0	0	0	0	0	0
		402.5	2094	0	0	5194	0	0	0	10803	0	489		0	0	0	0	0	0	0	0	0	0
		403.5	2123	0	0	5512	0	0	0	15777	0	307		0	0	0	0	0	0	0	0	0	0
		404.5	2151	0	0	5845	0	0	0	22629	0	187		0	0	0	0	0	0	0	0	0	0
		405.5	2178	0	0	6193	0	0	0	31860	0	112		0	0	0	0	0	0	0	0	0	0
		406.5	2204	0	0	6556	0	0	0	44020	0	65		0	0	0	0	0	0	0	0	0	0
		407.5	2230	0	0	6935	0	0	0	59664	0	37		0	0	0	0	0	0	0	0	0	0
		408.5	2255	0	0	7331	0	0	0	79302	0	20		0	0	0	0	0	0	0	0	0	0
		409.5	2279	0	0	7745	0	0	0	103337	0	11		0	0	0	0	0	0	0	0	0	0
		410.5	2303	0	0	8177	0	0	0	131978	0	6		0	0	0	0	0	0	0	0	0	0
		411.5	2327	0	0	8627	0	0	0	165164	0	3		0	0	0	0	0	0	0	0	0	0
		412.5	2350	0	0	9098	0	0	0	202490	0	1		0	0	0	0	0	0	0	0	0	0
		413.5	2374	0	0	9590	0	0	0	243152	0	0		0	0	0	0	0	0	0	0	0	0
		414.5	2397	0	0	10104	0	0	0	285930	0	0		0	0	0	0	0	0	0	0	0	0
		415.5	2420	0	0	10641	0	0	0	329212	0	0		0	0	0	0	0	0	0	0	0	0
		416.5	2443	0	0	11202	0	0	0	371078	0	0		0	0	0	0	0	0	0	0	0	0
		417.5	2466	0	0	11788	0	0	0	409422	0	0		0	0	0	0	0	0	0	0	0	0
		418.5	2490	0	0	12402	0	0	0	442124	0	0		0	0	0	0	0	0	0	0	0	0
		419.5	2514	0	0	13044	0	0	0	467242	0	0		0	0	0	0	0	0	0	0	0	0
		420.5	2539	0	0	13715	0	0	0	483198	0	0		0	0	0	0	0	0	0	0	0	0
		421.5	2565	0	0	14418	0	0	0	488949	0	0		0	0	0	0	0	0	0	0	0	0
		422.5	2592	0	0	15154	0	0	0	484093	0	0		0	0	0	0	0	0	0	0	0	0
		423.5	2619	0	0	15925	0	0	0	468921	0	0		0	0	0	0	0	0	0	0	0	0
		424.5	2648	0	0	16732	0	0	0	444382	0	0		0	0	0	0	0	0	0	0	0	0
		425.5	2678	0	0	17578	0	0	0	411990	0	0		0	0	0	0	0	0	0	0	0	0
		426.5	2709	0	0	18465	0	0	0	373660	0	0		0	0	0	0	0	0	0	0	0	0
		427.5	2742	0	0	19395	0	0	0	331528	0	0		0	0	0	0	0	0	0	0	0	0
		428.5	2777	0	0	20369	0	0	0	287749	0	0		0	0	0	0	0	0	0	0	0	0
		429.5	2814	0	0	21391	0	0	0	244316	0	0		0	0	0	0	0	0	0	0	0	0
		430.5	2853	0	0	22463	0	0	0	202926	0	0		0	0	0	0	0	0	0	0	0	0
		431.5	2895	0	0	23587	0	0	0	164881	0	0		0	0	0	0	0	0	0	0	0	0
		432.5	2939	0	0	24766	0	0	0	131055	1	0		0	0	0	0	0	0	0	0	0	0
		433.5	2985	0	0	26002	0	0	0	101905	2	0		0	0	0	0	0	0	0	0	0	0
		434.5	3035	0	0	27298	0	0	0	77517	3	0		0	0	0	0	0	0	0	0	0	0
		435.5	3088	0	0	28657	0	0	0	57686	6	0		0	0	0	0	0	0	0	0	0	0
		436.5	3145	0	0	30081	0	0	0	41998	9	0		0	0	0	0	0	0	0	0	0	0
		437.5	3205	0	0	31574	0	0	0	29914	15	0		0	0	0	0	0	0	0	0	0	0
		438.5	3269	0	0	33138	0	0	0	20845	24	0		0	0	0	0	0	0	0	0	0	0
		439.5	3337	0	0	34777	0	0	0	14212	37	0		0	0	0	0	0	0	0	0	0	0
		440.5	3410	0	0	36492	0	0	0	9480	58	0		0	0	0	0	0	0	0	0	0	0
		441.5	3488	0	0	38287	0	0	0	6187	89	0		0	0	0	0	0	0	0	0	0	0
		442.5	3571	0	0	40164	0	0	0	3951	136	0		0	0	0	0	0	0	0	0	0	0
		443.5	3659	0	0	42126	0	0	0	2469	205	0		0	0	0	0	0	0	0	0	0	0
		444.5	3754	0	0	44175	0	0	0	1510	306	0		0	0	0	0	0	0	0	0	0	0
		445.5	3855	0	0	46314	0	0	0	903	450	0		0	0	0	0	0	0	0	0	0	0
		446.5	3962	0	0	48545	0	0	0	529	654	0		0	0	0	0	0	0	0	0	0	0
		447.5	4077	0	0	50870	0	0	0	303	940	0		0	0	0	0	0	0	0	0	0	0
		448.5	4200	0	0	53290	0	0	0	170	1335	0		0	0	0	0	0	0	0	0	0	0
		449.5	4331	0	0	55808	0	0	0	93	1873	0		0	0	0	0	0	0	0	0	0	0
		450.5	4471	0	0	58423	0	0	0	50	2597	0		0	0	0	0	0	0	0	0	0	0
		451.5	4620	0	0	61137	0	0	0	26	3557	0		0	0	0	0	0	0	0	0	0	0
		452.5	4779	0	0	63949	0	0	0	14	4813	0		0	0	0	0	0	0	0	0	0	0
		453.5	4949	0	0	66861	0	0	0	7	6433	0		0	0	0	0	0	0	0	0	0	0
		454.5	5130	0	0	69870	0	0	0	3	8493	0		0	0	0	0	0	0	0	0	0	0
		455.5	5323	0	0	72976	0	0	0	2	11076	0		0	0	0	0	0	0	0	0	0	0
		456.5	5530	0	0	76176	0	0	0	0	14269	0		0	0	0	0	0	0	0	0	0	0
		457.5	5750	0	0	79468	0	0	0	0	18155	0		0	0	0	0	0	0	0	0	0	0
		458.5	5985	0	0	82850	0	0	0	0	22817	0		0	0	0	0	0	0	0	0	0	0
		459.5	6236	0	0	86316	0	0	0	0	28322	0		0	0	0	0	0	0	0	0	0	0
		460.5	6503	0	0	89861	0	0	0	0	34722	0		0	0	0	0	0	0	0	0	0	0
		461.5	6789	0	0	93482	0	0	0	0	42043	0		0	0	0	0	0	0	0	0	0	0
		462.5	7093	0	0	97170	0	0	0	0	50281	0		0	0	0	0	0	0	0	0	0	0
		463.5	7418	0	0	100919	0	0	0	0	59391	0		0	0	0	0	0	0	0	0	0	0
		464.5	7764	0	0	104720	0	0	0	0	69287	0		0	0	0	0	0	0	0	0	0	0
		465.5	8133	0	0	108565	0	0	0	0	79836	0		0	0	0	0	0	0	0	0	0	0
		466.5	8527	0	0	112444	0	0	0	0	90859	0		0	0	0	0	0	0	0	0	0	0
		467.5	8946	0	0	116347	0	0	0	0	102134	0		0	0	0	0	0	0	0	0	0	0
		468.5	9393	0	0	120260	0	0	0	0	113398	0		0	0	0	0	0	0	0	0	0	0
		469.5	9868	0	0	124174	0	0	0	0	124363	0		0	0	0	0	0	0	0	0	0	0
		470.5	10375	0	0	128074	0	0	0	0	134721	0		0	0	0	0	0	0	0	0	0	0
		471.5	10914	0	0	131947	0	0	0	0	144162	0		0	0	0	0	0	0	0	0	0	0
		472.5	11488	0	0	135778	0	0	0	0	152389	0		0	0	0	0	0	0	0	0	0	0
		473.5	12098	0	0	139554	0	0	0	0	159133	0		0	0	0	0	0	0	0	0	0	0
		474.5	12746	0	0	143259	0	0	0	0	164166	0		0	0	0	0	0	0	0	0	0	0
		475.5	13435	0	0	146878	0	0	0	0	167318	0		0	0	0	0	0	0	0	0	0	0
		476.5	14166	0	0	150394	0	0	0	0	168484	0		0	0	0	0	0	0	0	0	0	0
		477.5	14942	0	0	153793	0	0	0	0	167629	0		0	0	0	0	0	0	0	0	0	0
		478.5	15765	0	0	157060	0	0	0	0	164794	0		0	0	0	0	0	0	0	0	0	0
		479.5	16637	0	0	160177	0	0	0	0	160086	0		0	0	0	0	0	0	0	0	0	0
		480.5	17560	0	0	163132	0	0	0	0	153678	0		0	0	0	0	0	0	0	0	0	0
		481.5	18537	0	0	165909	0	0	0	0	145794	0		0	0	0	0	0	0	0	0	0	0
		482.5	19569	0	0	168494	0	0	0	0	136698	0		0	0	0	0	0	0	0	0	0	0
		483.5	20660	0	0	170874	0	0	0	0	126681	0		0	0	0	0	0	0	0	0	0	0
		484.5	21810	0	0	173037	0	0	0	0	116041	0		0	0	0	0	0	0	0	0	0	0
		485.5	23022	0	0	174972	0	0	0	0	105073	0		0	0	0	0	0	0	0	0	0	0
		486.5	24297	0	0	176669	0	0	0	0	94055	0		0	0	0	0	0	0	0	0	0	0
		487.5	25638	0	0	178119	0	0	0	0	83236	0		0	0	0	0	0	0	0	0	0	0
		488.5	27047	0	0	179315	0	0	0	0	72832	0		0	0	0	0	0	0	0	0	0	0
		489.5	28524	0	0	180250	0	0	0	0	63013	0		0	0	0	0	0	0	0	0	0	0
		490.5	30070	0	0	180921	0	0	0	0	53912	0		0	0	0	0	0	0	0	0	0	0
		491.5	31687	0	0	181323	0	0	0	0	45616	0		0	0	0	0	0	0	0	0	0	0
		492.5	33376	0	0	181457	0	0	0	0	38173	0		0	0	0	0	0	0	0	0	0	0
		493.5	35136	0	0	181321	0	0	0	0	31596	0		0	0	0	0	0	0	0	0	0	0
		494.5	36967	0	0	180919	0	0	0	0	25871	0		0	0	0	0	0	0	0	0	0	0
		495.5	38870	0	0	180252	0	0	0	0	20955	0		0	0	0	0	0	0	0	0	0	0
		496.5	40842	0	0	179327	0	0	0	0	16793	0		0	0	0	0	0	0	0	0	0	0
		497.5	42884	0	0	178149	0	0	0	0	13316	0		0	0	0	0	0	0	0	0	0	0
		498.5	44993	0	0	176727	0	0	0	0	10449	0		0	0	0	0	0	0	0	0	0	0
		499.5	47166	0	0	175068	0	0	0	0	8114	0		0	0	0	0	0	0	0	0	0	0
		500.5	49401	0	0	173184	0	0	0	0	6236	0		0	0	0	0	0	0	0	0	0	0
		501.5	51694	0	0	171086	0	0	0	0	4744	0		0	0	0	0	0	0	0	0	0	0
		502.5	54041	0	0	168785	0	0	0	0	3573	0		0	0	0	0	0	0	0	0	0	0
		503.5	56438	0	0	166296	0	0	0	0	2664	0		0	0	0	0	0	0	0	0	0	0
		504.5	58878	0	0	163632	0	0	0	0	1967	0		0	0	0	0	0	0	0	0	0	0
		505.5	61357	0	0	160807	0	0	0	0	1438	0		0	0	0	0	0	0	0	0	0	0
		506.5	63867	0	0	157836	0	0	0	0	1041	0		0	0	0	0	0	0	0	0	0	0
		507.5	66401	0	0	154734	0	0	0	0	746	0		0	0	0	0	0	0	0	0	0	0
		508.5	68951	0	0	151517	0	0	0	0	530	0		0	0	0	0	0	0	0	0	0	0
		509.5	71509	0	0	148199	0	0	0	0	373	0		0	0	0	0	0	0	0	0	0	0
		510.5	74067	0	0	144796	0	0	0	0	260	0		0	0	0	0	0	0	0	0	0	0
		511.5	76613	0	0	141323	0	0	0	0	180	0		0	0	0	0	0	0	0	0	0	0
		512.5	79139	0	0	137795	0	0	0	0	123	0		0	0	0	0	0	0	0	0	0	0
		513.5	81635	0	0	134224	0	0	0	0	83	0		0	0	0	0	0	0	0	0	0	0
		514.5	84089	0	0	130627	0	0	0	0	56	0		0	0	0	0	0	0	0	0	0	0
		515.5	86490	0	0	127014	0	0	0	0	37	0		0	0	0	0	0	0	0	0	0	0
		516.5	88828	0	0	123400	0	0	0	0	25	0		0	0	0	0	0	0	0	0	0	0
		517.5	91092	0	0	119795	0	0	0	0	16	0		0	0	0	0	0	0	0	0	0	0
		518.5	93269	0	0	116211	0	0	0	0	11	0		0	0	0	0	0	0	0	0	0	0
		519.5	95350	0	0	112658	0	0	0	0	7	0		0	0	0	0	0	0	0	0	0	0
		520.5	97323	0	0	109145	0	0	0	0	4	0		0	0	0	0	0	0	0	0	0	0
		521.5	99178	0	0	105681	0	0	0	0	3	0		0	0	0	0	0	0	0	0	0	0
		522.5	100904	0	0	102274	0	0	0	0	2	0		0	0	0	0	0	0	0	0	0	0
		523.5	102492	0	0	98931	0	0	0	0	1	0		0	0	0	0	0	0	0	0	0	0
		524.5	103932	0	0	95658	0	0	0	0	0	0		0	0	0	0	0	0	0	0	0	0
		525.5	105217	0	0	92461	0	0	0	0	0	0		0	0	0	0	0	0	0	0	0	0
		526.5	106338	0	0	89344	0	0	0	0	0	0		0	0	0	0	0	0	0	0	0	0
		527.5	107290	0	0	86311	0	0	0	0	0	0		0	0	0	0	0	0	0	0	0	0
		528.5	108065	0	0	83366	0	0	0	0	0	0		0	0	0	0	0	0	0	0	0	0
		529.5	108659	0	0	80511	0	0	1	0	0	0		0	0	0	0	0	0	0	0	0	0
		530.5	109069	0	0	77749	0	0	2	0	0	0		0	0	0	0	0	0	0	0	0	0
		531.5	109292	0	0	75080	0	0	3	0	0	0		0	0	0	0	0	0	0	0	0	0
		532.5	109326	0	0	72506	0	0	3	0	0	0		0	0	0	0	0	0	0	0	0	0
		533.5	109171	0	0	70028	0	0	5	0	0	0		0	0	0	0	0	0	0	0	0	0
		534.5	108827	0	0	67645	0	0	7	0	0	0		0	0	0	0	0	0	0	0	0	0
		535.5	108297	0	0	65357	0	0	9	0	0	0		0	0	0	0	0	0	0	0	0	0
		536.5	107583	0	0	63163	0	0	12	0	0	0		0	0	0	0	0	0	0	0	0	0
		537.5	106690	0	0	61064	0	0	17	0	0	0		0	0	0	0	0	0	0	0	0	0
		538.5	105622	0	0	59056	0	0	23	0	0	0		0	0	0	0	0	0	0	0	0	0
		539.5	104387	0	0	57140	0	0	31	0	0	0		0	0	0	0	0	0	0	0	0	0
		540.5	102990	0	0	55313	0	0	42	0	0	0		0	0	0	0	0	0	0	0	0	0
		541.5	101440	0	0	53573	0	0	56	0	0	0		0	0	0	0	0	0	0	0	0	0
		542.5	99745	0	0	51919	0	0	76	0	0	0		0	0	0	0	0	0	0	0	0	0
		543.5	97915	0	0	50349	0	0	101	0	0	0		0	0	0	0	0	0	0	0	0	0
		544.5	95960	0	0	48860	0	0	135	0	0	0		0	0	0	0	0	0	0	0	0	0
		545.5	93890	0	0	47451	0	0	179	0	0	0		0	0	0	0	0	0	0	0	0	0
		546.5	91716	0	0	46118	0	0	237	0	0	0		0	0	0	0	0	0	0	0	0	0
		547.5	89449	0	0	44861	0	0	313	0	0	0		0	0	0	0	0	0	0	0	0	0
		548.5	87100	0	0	43677	0	0	410	0	0	0		0	0	0	0	0	0	0	0	0	0
		549.5	84681	0	0	42563	0	0	535	0	0	0		0	0	0	0	0	0	0	0	0	0
		550.5	82203	0	0	41519	0	0	696	0	0	0		0	0	0	0	0	0	0	0	0	0
		551.5	79677	0	0	40541	0	0	900	0	0	0		0	0	0	0	0	0	0	0	0	0
		552.5	77114	0	0	39627	0	0	1157	0	0	0		0	0	0	0	0	0	0	0	0	0
		553.5	74525	0	0	38777	0	0	1481	0	0	0		0	0	0	0	0	0	0	0	0	0
		554.5	71921	0	0	37988	0	0	1886	0	0	0		0	0	0	0	0	0	0	0	0	0
		555.5	69310	0	0	37258	0	0	2388	0	0	0		0	0	0	0	0	0	0	0	0	0
		556.5	66704	0	0	36585	0	0	3007	0	0	0		0	0	0	0	0	0	0	0	0	0
		557.5	64110	0	0	35970	0	0	3766	0	0	0		0	0	0	0	0	0	0	0	0	0
		558.5	61537	0	0	35408	0	0	4687	0	0	0		0	0	0	0	0	0	0	0	0	0
		559.5	58993	0	0	34901	0	0	5800	0	0	0		0	0	0	0	0	0	0	0	0	0
		560.5	56485	0	0	34446	0	0	7134	0	0	0		0	0	0	0	0	0	0	0	0	0
		561.5	54020	0	0	34043	0	0	8722	0	0	0		0	0	0	0	0	0	0	0	0	0
		562.5	51604	0	0	33690	0	0	10596	0	0	0		0	0	0	0	0	0	0	0	0	0
		563.5	49241	0	0	33387	0	0	12791	0	0	0		0	0	0	0	0	0	0	0	0	0
		564.5	46937	0	0	33134	0	0	15343	0	0	0		0	0	0	0	0	0	0	0	0	0
		565.5	44695	0	0	32929	0	0	18286	0	0	0		0	0	0	0	0	0	0	0	0	0
		566.5	42518	0	0	32772	0	0	21649	0	0	0		0	0	0	0	0	0	0	0	0	0
		567.5	40411	0	0	32664	0	0	25463	0	0	0		0	0	0	0	0	0	0	0	0	0
		568.5	38374	0	0	32604	0	0	29748	0	0	0		0	0	0	0	0	0	0	0	0	0
		569.5	36410	0	0	32593	0	0	34520	0	0	0		0	0	0	0	0	0	0	0	0	0
		570.5	34519	0	0	32631	0	0	39787	0	0	0		0	0	0	0	0	0	0	0	0	0
		571.5	32702	0	0	32717	0	0	45544	0	0	0		0	0	0	0	0	0	0	0	0	0
		572.5	30960	0	0	32854	0	0	51777	0	0	0		0	0	0	0	0	0	0	0	0	0
		573.5	29293	0	0	33041	0	0	58457	0	0	0		0	0	0	0	0	0	0	0	0	0
		574.5	27699	0	0	33280	0	0	65541	0	0	0		0	0	0	0	0	0	0	0	0	0
		575.5	26179	0	0	33573	0	0	72975	0	0	0		0	0	0	0	0	0	0	0	0	0
		576.5	24731	0	0	33919	0	0	80686	0	0	0		0	0	0	0	0	0	0	0	0	0
		577.5	23353	0	0	34322	0	0	88590	0	0	0		0	0	0	0	0	0	0	0	0	0
		578.5	22044	0	0	34784	0	0	96591	0	0	0		0	0	0	0	0	0	0	0	0	0
		579.5	20802	0	0	35305	0	0	104579	0	0	0		0	0	0	0	0	0	0	0	0	0
		580.5	19626	0	0	35890	0	0	112440	0	0	0		0	0	0	0	0	0	0	0	0	0
		581.5	18513	0	0	28113	0	0	120050	0	0	0		0	0	0	0	0	0	0	0	0	0
		582.5	17461	0	0	28288	0	0	127287	0	0	0		0	0	0	0	0	0	0	0	0	0
		583.5	16467	0	0	28491	0	0	134028	0	0	0		0	0	0	0	0	0	0	0	0	0
		584.5	15531	0	0	28722	0	0	140155	0	0	0		0	0	0	0	0	0	0	0	0	0
		585.5	14648	0	0	28981	0	0	145558	0	0	0		0	0	0	0	0	0	0	0	0	0
		586.5	13817	0	0	29268	0	0	150140	0	0	0		0	0	0	0	0	0	0	0	0	0
		587.5	13036	0	0	29582	0	0	153820	0	0	0		0	0	0	0	0	0	0	0	0	0
		588.5	12301	0	0	29924	0	0	156532	0	0	0		0	0	0	0	0	0	0	0	0	0
		589.5	11612	0	0	30294	0	0	158233	0	0	0		0	0	0	0	0	0	0	0	0	0
		590.5	10965	0	0	30691	0	0	158897	0	0	0		0	0	0	0	0	0	0	0	0	0
		591.5	10359	0	0	31116	0	0	158523	0	0	0		0	0	0	0	0	0	0	0	0	0
		592.5	9791	0	0	31569	0	0	157130	0	0	0		0	0	0	0	0	0	0	0	0	0
		593.5	9259	0	0	32050	0	0	154755	0	0	0		0	0	0	0	0	0	0	0	0	0
		594.5	8761	0	0	32558	0	0	151457	0	0	0		0	0	0	0	0	0	0	0	0	0
		595.5	8296	0	0	33094	0	0	147309	0	0	0		0	0	0	0	0	0	0	0	0	0
		596.5	7861	0	0	33658	0	0	142399	0	0	0		0	0	0	0	0	0	0	0	0	0
		597.5	7454	0	0	34249	0	0	136823	0	0	0		0	0	0	0	0	0	0	0	0	0
		598.5	7075	0	0	34868	0	0	130688	0	0	0		0	0	0	0	0	0	0	0	0	0
		599.5	6721	0	0	35514	0	0	124102	0	0	0		0	0	0	0	0	0	0	0	0	0

## Sheet: Fig1c
		Size [nm]	62.5 ng/mL A. Abeta QD-Adu Bios [Concentration particles/mL]											62.5 ng/mL A. Abeta QD-isotype Ab [Concentration particles/mL]
		50.5	625181	1904575	749209	1977039	99503	2588584	2708563	3770069	2730496			1876258	5686943	1538796	2352229	2853140	373805	1514454	2487575
		51.5	631203	2333500	737134	1900980	83436	2631664	2381133	3975620	2802679	3814230		1960647	5688414	1523219	2376095	2827218	276741	1562353	2452797
		52.5	639445	2649688	725896	1814780	73606	2659276	2103387	4157181	2852493	3748073		2047099	5604196	1514050	2389299	2779336	200296	1607673	2404990
		53.5	649674	2779433	713759	1721052	69225	2666454	1873141	4305675	2878735	3631182		2131784	5431131	1512328	2391248	2710476	142042	1648937	2345257
		54.5	661672	2695915	699115	1622417	70326	2649298	1686917	4414350	2881357	3470054		2210507	5172449	1519086	2381400	2622496	98976	1684691	2274891
		55.5	675232	2429552	680675	1521357	78076	2605403	1540665	4479218	2861339	3273440		2278930	4837853	1535368	2359238	2517947	67995	1713534	2195279
		56.5	690156	2050817	657682	1420106	95491	2534144	1430300	4499084	2820472	3051204		2332862	4442688	1562238	2324262	2399858	46234	1734155	2107829
		57.5	706252	1638872	630076	1320588	128978	2436776	1352066	4475225	2761106	2813247		2368581	4006279	1600779	2276023	2271504	31254	1745375	2013921
		58.5	723331	1255464	598558	1224376	191445	2316292	1302733	4410822	2685889	2568668		2383154	3549735	1652059	2214181	2136187	21108	1746187	1914889
		59.5	741206	934470	564527	1132702	308103	2177086	1279647	4310288	2597541	2325208		2374714	3093614	1717080	2138599	1997054	14320	1735793	1812007
		60.5	759690	685156	529887	1046468	525800	2024468	1280668	4178642	2498671	2088987		2342640	2655891	1796667	2049438	1856952	9816	1713645	1706504
		61.5	778599	501453	496789	966283	923347	1864114	1304016	4020993	2391653	1864483		2287613	2250529	1891322	1947257	1718335	6842	1679481	1599568
		62.5	797746	370831	467389	892508	1609648	1701546	1348037	3842207	2278555	1654664		2211548	1886834	2000993	1833098	1583222	4883	1633351	1492367
		63.5	816945	280057	443679	825297	2679217	1541706	1410913	3646735	2161123	1461228		2117399	1569532	2124798	1708525	1453180	3593	1575637	1386045
		64.5	836010	217895	427456	764642	4096285	1388669	1490344	3438583	2040790	1284863		2008871	1299416	2260672	1575622	1329356	2746	1507067	1281728
		65.5	854754	175828	420417	710416	5554058	1245508	1583234	3221371	1918726	1125511		1890094	1074304	2405002	1436924	1212516	2198	1428701	1180503
		66.5	872992	147830	424361	662404	6489403	1114284	1685470	2998434	1795888	982596		1765278	890076	2552299	1295297	1103098	1856	1341909	1083399
		67.5	890538	129825	441476	620336	6404489	996139	1791847	2772917	1673084	855206		1638423	741618	2694999	1153770	1001278	1666	1248329	991355
		68.5	907209	119161	474675	583913	5286060	891452	1896225	2547849	1551030	742240		1513087	623552	2823533	1015338	907023	1602	1149809	905195
		69.5	922826	114183	527949	552826	3650883	800019	1991945	2326150	1430399	642511		1392233	530748	2926781	882763	820146	1660	1048324	825594
		70.5	937212	113933	606693	526771	2132628	721230	2072470	2110603	1311858	554816		1278164	458620	2992996	758405	740352	1863	945896	753065
		71.5	950199	117935	717875	505463	1074446	654224	2132155	1903774	1196082	477982		1172524	403252	3011184	644087	667277	2272	844500	687950
		72.5	961623	126059	869820	488640	479517	598025	2166972	1707922	1083769	410895		1076353	361421	2972790	541032	600519	3015	745974	630431
		73.5	971331	138409	1071234	476072	195671	551635	2175022	1524902	975623	352517		990175	330536	2873359	449849	539659	4348	651940	580544
		74.5	979182	155231	1328980	467559	75552	514107	2156724	1356091	872336	301888		914105	308556	2713785	370585	484276	6778	563744	538216
		75.5	985049	176818	1644229	462934	28576	484590	2114620	1202355	774560	258130		847950	293882	2500747	302814	433966	11338	482409	503302
		76.5	988817	203396	2007226	462055	10941	462356	2052891	1064048	682875	220446		791314	285257	2246117	245746	388339	20126	408621	475624
		77.5	990393	234999	2392087	464801	4368	446812	1976686	941059	597755	188112		743673	281662	1965389	198355	347029	37386	342735	455017
		78.5	989700	271327	2754593	471063	1863	437506	1891442	832879	519547	160477		704446	282232	1675471	159484	309692	71479	284798	441368
		79.5	986682	311615	3036573	480733	866	434119	1802305	738694	448450	136956		673039	286171	1392352	127946	276010	138083	234592	434647
		80.5	981307	354549	3178778	493685	445	436457	1713721	657479	384509	117027		648878	292688	1129178	102594	245685	264232	191690	434935
		81.5	973563	398255	3139626	509763	255	444436	1629234	588093	327616	100223		631429	300957	895086	82371	218440	490818	155511	442439
		82.5	963464	440392	2912095	528756	163	458062	1551429	529349	277526	86130		620196	310088	694921	66339	194016	867538	125375	457493
		83.5	951045	478366	2529545	550382	117	477397	1482005	480089	233875	74386		614724	319149	529687	53687	172173	1431878	100560	480538
		84.5	936367	509631	2056075	574263	94	502526	1421911	439217	196209	64672		614575	327209	397467	43737	152683	2169467	80338	512062
		85.5	919510	532031	1565632	599909	83	533503	1371493	405741	164008	56714		619309	333416	294491	35929	135336	2973136	64014	552513
		86.5	900576	544109	1120215	626705	82	570283	1330651	378782	136718	50277		628455	337087	216122	29808	119932	3641387	50946	602137
		87.5	879688	545312	756734	653905	87	612643	1298957	357584	113775	45170		641464	337797	157613	25014	106288	3950046	40560	660759
		88.5	856986	536046	485719	680637	101	660088	1275757	341513	94626	41235		657677	335435	114598	21261	94228	3773129	32354	727491
		89.5	832623	517575	298552	705927	126	711750	1260236	330048	78746	38359		676277	330224	83342	18324	83594	3165588	25904	800403
		90.5	806767	491793	177330	728726	166	766295	1251466	322777	65653	36467		696247	322685	60816	16031	74234	2334164	20852	876199
		91.5	779598	460934	102816	747967	232	821860	1248439	319378	54910	35533		716348	313571	44663	14248	66013	1518166	16908	950022
		92.5	751301	427276	58829	762618	337	876033	1250081	319613	46132	35585		735104	303771	33102	12873	58803	876643	13836	1015502
		93.5	722067	392905	33602	771757	507	925913	1255271	323311	38986	36717		750831	294224	24824	11828	52490	453457	11446	1065203
		94.5	692091	359554	19387	774632	785	968268	1262857	330351	33188	39118		761695	285849	18880	11053	46970	212467	9591	1091524
		95.5	661566	328535	11433	770726	1238	999781	1271666	340654	28498	43099		765822	279506	14592	10506	42149	91346	8155	1088013
		96.5	630683	300745	6971	759801	1976	1017395	1280533	354155	24717	49152		761458	275995	11480	10153	37943	36553	7047	1050831
		97.5	599631	276720	4445	741923	3172	1018690	1288319	370793	21682	58029		747155	276081	9208	9972	34275	13822	6200	979974
		98.5	568588	256719	2993	717456	5092	1002240	1293940	390487	19261	70868		721982	280543	7538	9948	31081	5017	5561	879793
		99.5	537726	240810	2149	687044	8135	967879	1296393	413114	17347	89371		685707	290236	6304	10069	28300	1775	5091	758538
		100.5	507206	228951	1657	651559	12876	916807	1294787	438486	15858	116066		638925	306162	5388	10330	25881	622	4764	626921
		101.5	477177	221056	1380	612036	20123	851501	1288360	466331	14729	154656		583090	329532	4709	10727	23778	219	4559	496102
		102.5	447775	217043	1248	569604	30961	775438	1276503	496271	13910	210456		520426	361818	4208	11261	21953	78	4466	375681
		103.5	419123	216862	1227	525412	46801	692683	1258768	527814	13368	290877		453721	404767	3845	11931	20369	29	4479	272274
		104.5	391329	220517	1311	480560	69397	607414	1234874	560345	13081	405805		386023	460339	3591	12735	18999	11	4600	189001
		105.5	364486	228056	1522	436047	100842	523480	1204714	593130	13037	567609		320302	530537	3427	13672	17815	4	4838	125832
		106.5	338672	239563	1908	392735	143510	444061	1168341	625340	13238	790330		259127	617043	3339	14735	16795	2	5206	80511
		107.5	313951	255122	2571	351319	199957	371475	1125966	656079	13695	1087486		204422	720605	3319	15910	15921	0	5729	49631
		108.5	290371	274771	3693	312325	272749	307126	1077947	684426	14433	1468025		157344	840140	3364	17177	15176	0	6440	29567
		109.5	267969	298440	5603	276113	364222	251590	1024776	709488	15490	1930531		118287	971616	3474	18507	14545	0	7388	17083
		110.5	246765	325876	8885	242895	476165	204767	967065	730461	16920	2456813		86989	1106960	3650	19859	14018	0	8633	9610
		111.5	226770	356576	14563	212750	609436	166081	905534	746681	18798	3007398		62711	1233460	3899	21179	13584	0	10261	5286
		112.5	207983	389732	24385	185654	763532	134663	840997	757672	21224	3522250		44437	1334324	4231	22406	13234	0	12379	2856
		113.5	190392	424217	41214	161502	936167	109517	774339	763182	24324	3929268		31050	1390983	4660	23470	12961	0	15129	1524
		114.5	173976	458630	69491	140130	1122923	89637	706502	763199	28265	4160252		21477	1387228	5205	24295	12759	0	18691	806
		115.5	158708	491402	115579	121338	1317088	74087	638457	757945	33254	4169881		14771	1314324	5889	24810	12624	0	23287	425
		116.5	144551	520968	187645	104901	1509787	62046	571178	747857	39554	3950375		10152	1175244	6744	24952	12551	0	29193	225
		117.5	131467	545966	294557	90592	1690493	52822	505611	733546	47487	3535179		7010	985815	7814	24675	12538	0	36738	120
		118.5	119410	565438	443385	78183	1847928	45857	442645	715754	57445	2989575		4893	771522	9151	23958	12580	0	46304	65
		119.5	108331	578961	635565	67456	1971305	40712	383071	695296	69893	2392181		3474	560713	10825	22808	12678	0	58315	35
		120.5	98181	586713	862860	58207	2051708	37060	327563	673014	85373	1815056		2526	376934	12928	21264	12829	0	73225	20
		121.5	88908	589432	1105162	50250	2083348	34667	276645	649729	104489	1309623		1892	233657	15577	19391	13032	0	91482	11
		122.5	80458	588300	1332312	43417	2064434	33387	230678	626206	127895	901761		1471	133266	18925	17282	13287	0	113487	7
		123.5	72779	584785	1510594	37557	1997424	33149	189852	603127	156252	594960		1195	69842	23168	15039	13593	0	139538	4
		124.5	65819	580480	1612045	32537	1888611	33962	154187	581079	190171	377818		1019	33621	28562	12770	13951	0	169764	3
		125.5	59527	576961	1622715	28241	1747128	35918	123550	560547	230137	232037		918	14874	35434	10574	14362	0	204054	2
		126.5	53854	575693	1546191	24568	1583605	39203	97672	541916	276407	138510		878	6056	44201	8536	14825	0	241997	1
		127.5	48751	577984	1401108	21430	1408789	44125	76181	525482	328893	80773		894	2275	55394	6716	15341	0	282839	0
		128.5	44173	584964	1214335	18750	1232369	51146	58633	511460	387039	46252		972	791	69675	5150	15911	0	325476	0
		129.5	40078	597594	1013193	16465	1062190	60933	44541	499998	449720	26137		1129	256	87856	3848	16536	0	368478	0
		130.5	36424	616666	819659	14518	903901	74427	33409	491188	515173	14646		1400	77	110921	2803	17217	0	410169	0
		131.5	33173	642790	647796	12861	760972	92923	24755	485078	580987	8177		1852	22	140020	1991	17954	0	448744	0
		132.5	30291	676355	504046	11453	634986	118173	18130	481676	644189	4568		2602	6	176452	1380	18748	0	482418	0
		133.5	27743	717449	389117	10260	526062	152480	13135	480959	701418	2563		3863	1	221608	934	19599	0	509582	0
		134.5	25502	765737	300274	9254	433305	198768	9421	482871	749195	1451		6020	0	276874	617	20508	0	528955	0
		135.5	23538	820314	233262	8408	355218	260581	6695	487320	784261	831		9768	0	343461	399	21474	0	539695	0
		136.5	21828	879546	183595	7702	290021	341923	4720	494178	803940	483		16347	0	422175	253	22497	0	541474	0
		137.5	20349	940954	147244	7119	235885	446874	3305	503263	806475	285		27918	0	513128	157	23576	0	534485	0
		138.5	19082	1001174	120909	6646	191082	578862	2301	514334	791274	172		48104	0	615405	96	24709	0	519397	0
		139.5	18011	1056072	102046	6270	154067	739578	1595	527077	759016	106		82612	0	726745	57	25894	0	497269	1
		140.5	17121	1101045	88771	5983	123512	927588	1102	541089	711605	67		139628	0	843322	34	27128	0	469431	2
		141.5	16401	1131507	79737	5780	98306	1136907	761	555871	651958	43		229291	0	959691	20	28408	0	437353	2
		142.5	15842	1143517	74010	5656	77545	1355983	525	570815	583678	29		361153	0	1069017	11	29729	0	402522	3
		143.5	15436	1134418	70971	5611	60496	1567690	363	585207	510661	19		538727	0	1163614	6	31087	0	366338	5
		144.5	15181	1103344	70235	5645	46570	1750816	252	598235	436693	14		751752	0	1235784	4	32476	0	330035	8
		145.5	15076	1051443	71597	5762	35290	1883210	175	609011	365116	10		969840	0	1278858	2	33888	0	294634	13
		146.5	15123	981761	74987	5971	26259	1946082	123	616604	298583	7		1144042	0	1288236	1	35316	0	260925	21
		147.5	15328	898777	80444	6280	19140	1928385	87	620094	238941	5		1221385	0	1262211	0	36751	0	229465	36
		148.5	15699	807731	88084	6706	13634	1829837	62	618630	187222	4		1169185	0	1202360	0	38183	0	200604	60
		149.5	16250	713888	98075	7269	9471	1661463	45	611505	143730	3		995217	0	1113384	0	39603	0	174512	103

## Sheet: Fig1d
		Size [nm]	62.5 ng/mL A. Abeta QD-Adu Bios [Concentration particles/mL]											62.5 ng/mL A. Abeta QD-isotype Ab [Concentration particles/mL]
		600.5	6390	0	0	36188	0	0	117176	0	0			0	0	0	0	0	0	0	0	0	0
		601.5	6082	0	0	36889	0	0	110018	0	0	0		0	0	0	0	0	0	0	0	0	0
		602.5	5795	0	0	37616	0	0	102732	0	0	0		0	0	0	0	0	0	0	0	0	0
		603.5	5528	0	0	38370	0	0	95416	0	0	0		0	0	0	0	0	0	0	0	0	0
		604.5	5279	0	0	39151	0	0	88158	0	0	0		0	0	0	0	0	0	0	0	0	0
		605.5	5047	0	0	39957	0	0	81037	0	0	0		0	0	0	0	0	0	0	0	0	0
		606.5	4832	0	0	40789	0	0	74123	0	0	0		0	0	0	0	0	0	0	0	0	0
		607.5	4632	0	0	41645	0	0	67472	0	0	0		0	0	0	0	0	0	0	0	0	0
		608.5	4446	0	0	42526	0	0	61130	0	0	0		0	0	0	0	0	0	0	0	0	0
		609.5	4274	0	0	43431	0	0	55134	0	0	0		0	0	0	0	0	0	0	0	0	0
		610.5	4114	0	0	44359	0	0	49508	0	0	0		0	0	0	0	0	0	0	0	0	0
		611.5	3966	0	0	45309	0	0	44268	0	0	0		0	0	0	0	0	0	0	0	0	0
		612.5	3830	0	0	46280	0	0	39421	0	0	0		0	0	0	0	0	0	0	0	0	0
		613.5	3703	0	0	47271	0	0	34967	0	0	0		0	0	0	0	0	0	0	0	0	0
		614.5	3587	0	0	48281	0	0	30901	0	0	0		0	0	0	0	0	0	0	0	0	0
		615.5	3480	0	0	49309	0	0	27209	0	0	0		0	0	0	0	0	0	0	0	0	0
		616.5	3382	0	0	50354	0	0	23876	0	0	0		0	0	0	0	0	0	0	0	0	0
		617.5	3292	0	0	51415	0	0	20883	0	0	0		0	0	0	0	0	0	0	0	0	0
		618.5	3210	0	0	52489	0	0	18208	0	0	0		0	0	0	0	0	0	0	0	0	0
		619.5	3136	0	0	53575	0	0	15830	0	0	0		0	0	0	0	0	0	0	0	0	0
		620.5	3068	0	0	54672	0	0	13725	0	0	0		0	0	0	0	0	0	0	0	0	0
		621.5	3008	0	0	55778	0	0	11869	0	0	0		0	0	0	0	0	0	0	0	0	0
		622.5	2954	0	0	56891	0	0	10240	0	0	0		0	0	0	0	0	0	0	0	0	0
		623.5	2906	0	0	58009	0	0	8815	0	0	0		0	0	0	0	0	0	0	0	0	0
		624.5	2864	0	0	59130	0	0	7573	0	0	0		0	0	0	0	0	0	0	0	0	0
		625.5	2828	0	0	60252	0	0	6493	0	0	0		0	0	0	0	0	0	0	0	0	0
		626.5	2798	0	0	61373	0	0	5559	0	0	0		0	0	0	0	0	0	0	0	0	0
		627.5	2773	0	0	62491	0	0	4751	0	0	0		0	0	0	0	0	0	0	0	0	0
		628.5	2754	0	0	63602	0	0	4056	0	0	0		0	0	0	0	0	0	0	0	0	0
		629.5	2739	0	0	64706	0	0	3459	0	0	0		0	0	0	0	0	0	0	0	0	0
		630.5	2730	0	0	65799	0	0	2947	0	0	0		0	0	0	0	0	0	0	0	0	0
		631.5	2726	0	0	66879	0	0	2508	0	0	0		0	0	0	0	0	0	0	0	0	0
		632.5	2727	0	0	67944	0	0	2134	0	0	0		0	0	0	0	0	0	0	0	0	0
		633.5	2733	0	0	68991	0	0	1815	0	0	0		0	0	0	0	0	0	0	0	0	0
		634.5	2744	0	0	70017	0	0	1543	0	0	0		0	0	0	0	0	0	0	0	0	0
		635.5	2761	0	0	71021	0	0	1312	0	0	0		0	0	0	0	0	0	0	0	0	0
		636.5	2782	0	0	71999	0	0	1116	0	0	0		0	0	0	0	0	0	0	0	0	0
		637.5	2808	0	0	72948	0	0	949	0	0	0		0	0	0	0	0	0	0	0	0	0
		638.5	2840	0	0	73868	0	0	808	0	0	0		0	0	0	0	0	0	0	0	0	0
		639.5	2877	0	0	74754	0	0	688	0	0	0		0	0	0	0	0	0	0	0	0	0
		640.5	2920	0	0	75605	0	0	587	0	0	0		0	0	0	0	0	0	0	0	0	0
		641.5	2968	0	0	76418	0	0	501	0	0	0		0	0	0	0	0	0	0	0	0	0
		642.5	3023	0	0	77191	0	0	428	0	0	0		0	0	0	0	0	0	0	0	0	0
		643.5	3083	0	0	77922	0	0	366	0	0	0		0	0	0	0	0	0	0	0	0	0
		644.5	3150	0	0	78609	0	0	314	0	0	0		0	0	0	0	0	0	0	0	0	0
		645.5	3223	0	0	79249	0	0	269	0	0	0		0	0	0	0	0	0	0	0	0	0
		646.5	3303	0	0	79841	0	0	232	0	0	0		0	0	0	0	0	0	0	0	0	0
		647.5	3390	0	0	80383	0	0	199	0	0	0		0	0	0	0	0	0	0	0	0	0
		648.5	3485	0	0	80874	0	0	172	0	0	0		0	0	0	0	0	0	0	0	0	0
		649.5	3587	0	0	81311	0	0	149	0	0	0		0	0	0	0	0	0	0	0	0	0
		650.5	3698	0	0	81694	0	0	129	0	0	0		0	0	0	0	0	0	0	0	0	0
		651.5	3818	0	0	82020	0	0	113	0	0	0		0	0	0	0	0	0	0	0	0	0
		652.5	3946	0	0	82290	0	0	98	0	0	0		0	0	0	0	0	0	0	0	0	0
		653.5	4084	0	0	82502	0	0	86	0	0	0		0	0	0	0	0	0	0	0	0	0
		654.5	4233	0	0	82655	0	0	75	0	0	0		0	0	0	0	0	0	0	0	0	0
		655.5	4392	0	0	82749	0	0	66	0	0	0		0	0	0	0	0	0	0	0	0	0
		656.5	4562	0	0	82783	0	0	59	0	0	0		0	0	0	0	0	0	0	0	0	0
		657.5	4744	0	0	82757	0	0	52	0	0	0		0	0	0	0	0	0	0	0	0	0
		658.5	4939	0	0	82670	0	0	46	0	0	0		0	0	0	0	0	0	0	0	0	0
		659.5	5147	0	0	82524	0	0	41	0	0	0		0	0	0	0	0	0	0	0	0	0
		660.5	5369	0	0	82317	0	0	37	0	0	0		0	0	0	0	0	0	0	0	0	0
		661.5	5606	0	0	82050	0	0	33	0	0	0		0	0	0	0	0	0	0	0	0	0
		662.5	5858	0	0	81724	0	0	30	0	0	0		0	0	0	0	0	0	0	0	0	0
		663.5	6127	0	0	81340	0	0	27	0	0	0		0	0	0	0	0	0	0	0	0	0
		664.5	6414	0	0	80898	0	0	25	0	0	0		0	0	0	0	0	0	0	0	0	0
		665.5	6719	0	0	80399	0	0	23	0	0	0		0	0	0	0	0	0	0	0	0	0
		666.5	7043	0	0	79844	0	0	21	0	0	0		0	0	0	0	0	0	0	0	0	0
		667.5	7388	0	0	79234	0	0	19	0	0	0		0	0	0	0	0	0	0	0	0	0
		668.5	7754	0	0	78571	0	0	18	0	0	0		0	0	0	0	0	0	0	0	0	0
		669.5	8144	0	0	77857	0	0	16	0	0	0		0	0	0	0	0	0	0	0	0	0
		670.5	8557	0	0	77092	0	0	15	0	0	0		0	0	0	0	0	0	0	0	0	0
		671.5	8995	0	0	76279	0	0	14	0	0	0		0	0	0	0	0	0	0	0	0	0
		672.5	9460	0	0	75419	0	0	14	0	0	0		0	0	0	0	0	0	0	0	0	0
		673.5	9953	0	0	74513	0	0	13	0	0	0		0	0	0	0	0	0	0	0	0	0
		674.5	10475	0	0	73565	0	0	12	0	0	0		0	0	0	0	0	0	0	0	0	0
		675.5	11027	0	0	72576	0	0	12	0	0	0		0	0	0	0	0	0	0	0	0	0
		676.5	11611	0	0	71548	0	0	11	0	0	0		0	0	0	0	0	0	0	0	0	0
		677.5	12229	0	0	70483	0	0	11	0	0	0		0	0	0	0	0	0	0	0	0	0
		678.5	12882	0	0	69383	0	0	10	0	0	0		0	0	0	0	0	0	0	0	0	0
		679.5	13571	0	0	68251	0	0	10	0	0	0		0	0	0	0	0	0	0	0	0	0
		680.5	14297	0	0	67088	0	0	10	0	0	0		0	0	0	0	0	0	0	0	0	0
		681.5	15063	0	0	65898	0	0	10	0	0	0		0	0	0	0	0	0	0	0	0	0
		682.5	15870	0	0	64681	0	0	10	0	0	0		0	0	0	0	0	0	0	0	0	0
		683.5	16720	0	0	63442	0	0	10	0	0	0		0	0	0	0	0	0	0	0	0	0
		684.5	17613	0	0	62180	0	0	10	0	0	0		0	0	0	0	0	0	0	0	0	0
		685.5	18551	0	0	60900	0	0	10	0	0	0		0	0	0	0	0	0	0	0	0	0
		686.5	19536	0	0	59604	0	0	10	0	0	0		0	0	0	0	0	0	0	0	0	0
		687.5	20569	0	0	58292	0	0	10	0	0	0		0	0	0	0	0	0	0	0	0	0
		688.5	21652	0	0	56968	0	0	10	0	0	0		0	0	0	0	0	0	0	0	0	0
		689.5	22785	0	0	55634	0	0	10	0	0	0		0	0	0	0	0	0	0	0	0	0
		690.5	23970	0	0	54293	0	0	10	0	0	0		0	0	0	0	0	0	0	0	0	0
		691.5	25207	0	0	52945	0	0	11	0	0	0		0	0	0	0	0	0	0	0	0	0
		692.5	26498	0	0	51593	0	0	11	0	0	0		0	0	0	0	0	0	0	0	0	0
		693.5	27844	0	0	50239	0	0	11	0	0	0		0	0	0	0	0	0	0	0	0	0
		694.5	29245	0	0	48885	0	0	12	0	0	0		0	0	0	0	0	0	0	0	0	0
		695.5	30701	0	0	47533	0	0	12	0	0	0		0	0	0	0	0	0	0	0	0	0
		696.5	32213	0	0	46184	0	0	13	0	0	0		0	0	0	0	0	0	0	0	0	0
		697.5	33782	0	0	44842	0	0	14	0	0	0		0	0	0	0	0	0	0	0	0	0
		698.5	35407	0	0	43506	0	0	14	0	0	0		0	0	0	0	0	0	0	0	0	0
		699.5	37087	0	0	42178	0	0	15	0	0	0		0	0	0	0	0	0	0	0	0	0
		700.5	38823	0	0	40861	0	0	16	0	0	0		0	0	0	0	0	0	0	0	0	0
		701.5	40613	0	0	39556	0	0	17	0	0	0		0	0	0	0	0	0	0	0	0	0
		702.5	42457	0	0	38264	0	0	19	0	0	0		0	0	0	0	0	0	0	0	0	0
		703.5	44353	0	0	36986	0	0	20	0	0	0		0	0	0	0	0	0	0	0	0	0
		704.5	46300	0	0	35724	0	0	22	0	0	0		0	0	0	0	0	0	0	0	0	0
		705.5	48296	0	0	34479	0	0	24	0	0	0		0	0	0	0	0	0	0	0	0	0
		706.5	50338	0	0	33252	0	0	26	0	0	0		0	0	0	0	0	0	0	0	0	0
		707.5	52425	0	0	32044	0	0	28	0	0	0		0	0	0	0	0	0	0	0	0	0
		708.5	54553	0	0	30856	0	0	31	0	0	0		0	0	0	0	0	0	0	0	0	0
		709.5	56720	0	0	29689	0	0	34	0	0	0		0	0	0	0	0	0	0	0	0	0
		710.5	58921	0	0	28544	0	0	37	0	0	0		0	0	0	0	0	0	0	0	0	0
		711.5	61154	0	0	27421	0	0	41	0	0	0		0	0	0	0	0	0	0	0	0	0
		712.5	63414	0	0	26322	0	0	45	0	0	0		0	0	0	0	0	0	0	0	0	0
		713.5	65696	0	0	25246	0	0	50	0	0	0		0	0	0	0	0	0	0	0	0	0
		714.5	67997	0	0	24195	0	0	55	0	0	0		0	0	0	0	0	0	0	0	0	0
		715.5	70311	0	0	23168	0	0	62	0	0	0		0	0	0	0	0	0	0	0	0	0
		716.5	72633	0	0	22167	0	0	69	0	0	0		0	0	0	0	0	0	0	0	0	0
		717.5	74956	0	0	21191	0	0	77	0	0	0		0	0	0	0	0	0	0	0	0	0
		718.5	77277	0	0	20241	0	0	86	0	0	0		0	0	0	0	0	0	0	0	0	0
		719.5	79588	0	0	19318	0	0	96	0	0	0		0	0	0	0	0	0	0	0	0	0
		720.5	81883	0	0	18420	0	0	108	0	0	0		0	0	0	0	0	0	0	0	0	0
		721.5	84156	0	0	17550	0	0	122	0	0	0		0	0	0	0	0	0	0	0	0	0
		722.5	86400	0	0	16705	0	0	137	0	0	0		0	0	0	0	0	0	0	0	0	0
		723.5	88610	0	0	15887	0	0	155	0	0	0		0	0	0	0	0	0	0	0	0	0
		724.5	90777	0	0	15096	0	0	175	0	0	0		0	0	0	0	0	0	0	0	0	0
		725.5	92895	0	0	14331	0	0	197	0	0	0		0	0	0	0	0	0	0	0	0	0
		726.5	94957	0	0	13593	0	0	223	0	0	0		0	0	0	0	0	0	0	0	0	0
		727.5	96956	0	0	12880	0	0	253	0	0	0		0	0	0	0	0	0	0	0	0	0
		728.5	98887	0	0	12194	0	0	286	0	0	0		0	0	0	0	0	0	0	0	0	0
		729.5	100741	0	0	11533	0	0	324	0	0	0		0	0	0	0	0	0	0	0	0	0
		730.5	102513	0	0	10897	0	0	368	0	0	0		0	0	0	0	0	0	0	0	0	0
		731.5	104196	0	0	10287	0	0	417	0	0	0		0	0	0	0	0	0	0	0	0	0
		732.5	105783	0	0	9701	0	0	473	0	0	0		0	0	0	0	0	0	0	0	0	0
		733.5	107270	0	0	9139	0	0	537	0	0	0		0	0	0	0	0	0	0	0	0	0
		734.5	108650	0	0	8602	0	0	609	0	0	0		0	0	0	0	0	0	0	0	0	0
		735.5	109918	0	0	8087	0	0	691	0	0	0		0	0	0	0	0	0	0	0	0	0
		736.5	111069	0	0	7596	0	0	784	0	0	0		0	0	0	0	0	0	0	0	0	0
		737.5	112099	0	0	7127	0	0	889	0	0	0		0	0	0	0	0	0	0	0	0	0
		738.5	113004	0	0	6680	0	0	1007	0	0	0		0	0	0	0	0	0	0	0	0	0
		739.5	113779	0	0	6254	0	0	1141	0	0	0		0	0	0	0	0	0	0	0	0	0
		740.5	114422	0	0	5849	0	0	1292	0	0	0		0	0	0	0	0	0	0	0	0	0
		741.5	114930	0	0	5464	0	0	1462	0	0	0		0	0	0	0	0	0	0	0	0	0
		742.5	115301	0	0	5099	0	0	1652	0	0	0		0	0	0	0	0	0	0	0	0	0
		743.5	115534	0	0	4753	0	0	1866	0	0	0		0	0	0	0	0	0	0	0	0	0
		744.5	115626	0	0	4425	0	0	2106	0	0	0		0	0	0	0	0	0	0	0	0	0
		745.5	115578	0	0	4115	0	0	2373	0	0	0		0	0	0	0	0	0	0	0	0	0
		746.5	115389	0	0	3823	0	0	2671	0	0	0		0	0	0	0	0	0	0	0	0	0
		747.5	115061	0	0	3547	0	0	3003	0	0	0		0	0	0	0	0	0	0	0	0	0
		748.5	114594	0	0	3287	0	0	3371	0	0	0		0	0	0	0	0	0	0	0	0	0
		749.5	113991	0	0	3042	0	0	3779	0	0	0		0	0	0	0	0	0	0	0	0	0
		750.5	113252	0	0	2812	0	0	4230	0	0	0		0	0	0	0	0	0	0	0	0	0
		751.5	112381	0	0	2597	0	0	4727	0	0	0		0	0	0	0	0	0	0	0	0	0
		752.5	111382	0	0	2394	0	0	5273	0	0	0		0	0	0	0	0	0	0	0	0	0
		753.5	110258	0	0	2205	0	0	5871	0	0	0		0	0	0	0	0	0	0	0	0	0
		754.5	109012	0	0	2028	0	0	6525	0	0	0		0	0	0	0	0	0	0	0	0	0
		755.5	107650	0	0	1863	0	0	7238	0	0	0		0	0	0	0	0	0	0	0	0	0
		756.5	106177	0	0	1709	0	0	8011	0	0	0		0	0	0	0	0	0	0	0	0	0
		757.5	104598	0	0	1566	0	0	8849	0	0	0		0	0	0	0	0	0	0	0	0	0
		758.5	102919	0	0	1433	0	0	9753	0	0	0		0	0	0	0	0	0	0	0	0	0
		759.5	101145	0	0	1309	0	0	10725	0	0	0		0	0	0	0	0	0	0	0	0	0
		760.5	99283	0	0	1195	0	0	11766	0	0	0		0	0	0	0	0	0	0	0	0	0
		761.5	97340	0	0	1089	0	0	12876	0	0	0		0	0	0	0	0	0	0	0	0	0
		762.5	95321	0	0	990	0	0	14057	0	0	0		0	0	0	0	0	0	0	0	0	0
		763.5	93233	0	0	900	0	0	15307	0	0	0		0	0	0	0	0	0	0	0	0	0
		764.5	91085	0	0	817	0	0	16624	0	0	0		0	0	0	0	0	0	0	0	0	0
		765.5	88881	0	0	740	0	0	18006	0	0	0		0	0	0	0	0	0	0	0	0	0
		766.5	86630	0	0	669	0	0	19450	0	0	0		0	0	0	0	0	0	0	0	0	0
		767.5	84338	0	0	605	0	0	20951	0	0	0		0	0	0	0	0	0	0	0	0	0
		768.5	82012	0	0	545	0	0	22502	0	0	0		0	0	0	0	0	0	0	0	0	0
		769.5	79659	0	0	491	0	0	24098	0	1	0		0	0	0	0	0	0	0	0	0	0
		770.5	77285	0	0	442	0	0	25731	0	2	0		0	0	0	0	0	0	0	0	0	0
		771.5	74897	0	0	397	0	0	27390	0	3	0		0	0	0	0	0	0	0	0	0	0
		772.5	72501	0	0	356	0	0	29067	0	4	0		0	0	0	0	0	0	0	0	0	0
		773.5	70103	0	0	318	0	0	30749	0	6	0		0	0	0	0	0	0	0	0	0	0
		774.5	67710	0	0	285	0	0	32425	0	9	0		0	0	0	0	0	0	0	0	0	0
		775.5	65326	0	0	254	0	0	34082	0	12	0		0	0	0	0	0	0	0	0	0	0
		776.5	62958	0	0	226	0	0	35705	0	17	0		0	0	0	0	0	0	0	0	0	0
		777.5	60610	0	0	201	0	0	37281	0	24	0		0	0	0	0	0	0	0	0	0	0
		778.5	58286	0	0	179	0	0	38795	0	33	0		0	0	0	0	0	0	0	0	0	0
		779.5	55993	0	0	158	0	0	40232	0	45	0		0	0	0	0	0	0	0	0	0	0
		780.5	53733	0	0	140	0	0	41577	0	62	0		0	0	0	0	0	0	0	0	0	0
		781.5	51510	0	0	124	0	0	42817	0	84	0		0	0	0	0	0	0	0	0	0	0
		782.5	49329	0	0	109	0	0	43937	0	113	0		0	0	0	0	0	0	0	0	0	0
		783.5	47191	0	0	96	0	0	44924	0	151	0		0	0	0	0	0	0	0	0	0	0
		784.5	45101	0	0	85	0	0	45767	0	201	0		0	0	0	0	0	0	0	0	0	0
		785.5	43060	0	0	74	0	0	46454	0	266	0		0	0	0	0	0	0	0	0	0	0
		786.5	41072	0	0	65	0	0	46977	0	350	0		0	0	0	0	0	0	0	0	0	0
		787.5	39137	0	0	57	0	0	47329	0	457	0		0	0	0	0	0	0	0	0	0	0
		788.5	37257	0	0	50	0	0	47503	0	592	0		0	0	0	0	0	0	0	0	0	0
		789.5	35434	0	0	43	0	0	47496	0	763	0		0	0	0	0	0	0	0	0	0	0
		790.5	33669	0	0	38	0	0	47307	0	978	0		0	0	0	0	0	0	0	0	0	0
		791.5	31962	0	0	33	0	0	46936	0	1243	0		0	0	0	0	0	0	0	0	0	0
		792.5	30314	0	0	28	0	0	46387	0	1571	0		0	0	0	0	0	0	0	0	0	0
		793.5	28726	0	0	25	0	0	45664	0	1973	0		0	0	0	0	0	0	0	0	0	0
		794.5	27197	0	0	21	0	0	44775	0	2461	0		0	0	0	0	0	0	0	0	0	0
		795.5	25727	0	0	18	0	0	43728	0	3049	0		0	0	0	0	0	0	0	0	0	0
		796.5	24316	0	0	16	0	0	42534	0	3753	0		0	0	0	0	0	0	0	0	0	0
		797.5	22963	0	0	13	0	0	41206	0	4589	0		0	0	0	0	0	0	0	0	0	0
		798.5	21668	0	0	12	0	0	39758	0	5575	0		0	0	0	0	0	0	0	0	0	0
		799.5	20429	0	0	10	0	0	38204	0	6728	0		0	0	0	0	0	0	0	0	0	0
		800.5	19246	0	0	8	0	0	36560	0	8066	0		0	0	0	0	0	0	0	0	0	0
		801.5	18118	0	0	7	0	0	34842	0	9606	0		0	0	0	0	0	0	0	0	0	0
		802.5	17043	0	0	6	0	0	33068	0	11364	0		0	0	0	0	0	0	0	0	0	0
		803.5	16020	0	0	5	0	0	31253	0	13356	0		0	0	0	0	0	0	0	0	0	0
		804.5	15048	0	0	4	0	0	29414	0	15593	0		0	0	0	0	0	0	0	0	0	0
		805.5	14125	0	0	4	0	0	27566	0	18085	0		0	0	0	0	0	0	0	0	0	0
		806.5	13250	0	0	3	0	0	25726	0	20837	0		0	0	0	0	0	0	0	0	0	0
		807.5	12421	0	0	3	0	0	23907	0	23848	0		0	0	0	0	0	0	0	0	0	0
		808.5	11636	0	0	2	0	0	22122	0	27114	0		0	0	0	0	0	0	0	0	0	0
		809.5	10894	0	0	2	0	0	20382	0	30624	0		0	0	0	0	0	0	0	0	0	0
		810.5	10193	0	0	2	0	0	18699	0	34360	0		0	0	0	0	0	0	0	0	0	0
		811.5	9532	0	0	1	0	0	17081	0	38296	0		0	0	0	0	0	0	0	0	0	0
		812.5	8909	0	0	1	0	0	15536	0	42402	0		0	0	0	0	0	0	0	0	0	0
		813.5	8322	0	0	0	0	0	14069	0	46639	0		0	0	0	0	0	0	0	0	0	0
		814.5	7770	0	0	0	0	0	12686	0	50960	0		0	0	0	0	0	0	0	0	0	0
		815.5	7251	0	0	0	0	0	11388	0	55314	0		0	0	0	0	0	0	0	0	0	0
		816.5	6763	0	0	0	0	0	10179	0	59644	0		0	0	0	0	0	0	0	0	0	0
		817.5	6305	0	0	0	0	0	9058	0	63890	0		0	0	0	0	0	0	0	0	0	0
		818.5	5876	0	0	0	0	0	8026	0	67988	0		0	0	0	0	0	0	0	0	0	0
		819.5	5474	0	0	0	0	0	7080	0	71873	0		0	0	0	0	0	0	0	0	0	0
		820.5	5098	0	0	0	0	0	6217	0	75480	0		0	0	0	0	0	0	0	0	0	0
		821.5	4745	0	0	0	0	0	5436	0	78748	0		0	0	0	0	0	0	0	0	0	0
		822.5	4416	0	0	0	0	0	4732	0	81619	0		0	0	0	0	0	0	0	0	0	0
		823.5	4108	0	0	0	0	0	4101	0	84040	0		0	0	0	0	0	0	0	0	0	0
		824.5	3821	0	0	0	0	0	3538	0	85966	0		0	0	0	0	0	0	0	0	0	0
		825.5	3553	0	0	0	0	0	3039	0	87362	0		0	0	0	0	0	0	0	0	0	0
		826.5	3302	0	0	0	0	0	2598	0	88200	0		0	0	0	0	0	0	0	0	0	0
		827.5	3069	0	0	0	0	0	2212	0	88466	0		0	0	0	0	0	0	0	0	0	0
		828.5	2852	0	0	0	0	0	1874	0	88154	0		0	0	0	0	0	0	0	0	0	0
		829.5	2650	0	0	0	0	0	1581	0	87271	0		0	0	0	0	0	0	0	0	0	0
		830.5	2462	0	0	0	0	0	1328	0	85837	0		0	0	0	0	0	0	0	0	0	0
		831.5	2287	0	0	0	0	0	1111	0	83878	0		0	0	0	0	0	0	0	0	0	0
		832.5	2125	0	0	0	0	0	924	0	81432	0		0	0	0	0	0	0	0	0	0	0
		833.5	1973	0	0	0	0	0	766	0	78546	0		0	0	0	0	0	0	0	0	0	0
		834.5	1833	0	0	0	0	0	632	0	75274	0		0	0	0	0	0	0	0	0	0	0
		835.5	1703	0	0	0	0	0	519	0	71672	0		0	0	0	0	0	0	0	0	0	0
		836.5	1582	0	0	0	0	0	424	0	67803	0		0	0	0	0	0	0	0	0	0	0
		837.5	1470	0	0	0	0	0	345	0	63731	0		0	0	0	0	0	0	0	0	0	0
		838.5	1365	0	0	0	0	0	280	0	59518	0		0	0	0	0	0	0	0	0	0	0
		839.5	1269	0	0	0	0	0	226	0	55228	0		0	0	0	0	0	0	0	0	0	0
		840.5	1179	0	0	0	0	0	181	0	50920	0		0	0	0	0	0	0	0	0	0	0
		841.5	1096	0	0	0	0	0	145	0	46648	0		0	0	0	0	0	0	0	0	0	0
		842.5	1020	0	0	0	0	0	115	0	42462	0		0	0	0	0	0	0	0	0	0	0
		843.5	948	0	0	0	0	0	91	0	38405	0		0	0	0	0	0	0	0	0	0	0
		844.5	882	0	0	0	0	0	72	0	34516	0		0	0	0	0	0	0	0	0	0	0
		845.5	821	0	0	0	0	0	56	0	30824	0		0	0	0	0	0	0	0	0	0	0
		846.5	765	0	0	0	0	0	44	0	27353	0		0	0	0	0	0	0	0	0	0	0
		847.5	712	0	0	0	0	0	34	0	24119	0		0	0	0	0	0	0	0	0	0	0
		848.5	664	0	0	0	0	0	27	0	21134	0		0	0	0	0	0	0	0	0	0	0
		849.5	619	0	0	0	0	0	20	0	18402	0		0	0	0	0	0	0	0	0	0	0
		850.5	577	0	0	0	0	0	16	0	15922	0		0	0	0	0	0	0	0	0	0	0
		851.5	539	0	0	0	0	0	12	0	13691	0		0	0	0	0	0	0	0	0	0	0
		852.5	503	0	0	0	0	0	9	0	11698	0		0	0	0	0	0	0	0	0	0	0
		853.5	470	0	0	0	0	0	7	0	9933	0		0	0	0	0	0	0	0	0	0	0
		854.5	440	0	0	0	0	0	5	0	8382	0		0	0	0	0	0	0	0	0	0	0
		855.5	412	0	0	0	0	0	4	0	7030	0		0	0	0	0	0	0	0	0	0	0
		856.5	385	0	0	0	0	0	3	0	5859	0		0	0	0	0	0	0	0	0	0	0
		857.5	361	0	0	0	0	0	2	0	4853	0		0	0	0	0	0	0	0	0	0	0
		858.5	339	0	0	0	0	0	2	0	3995	0		0	0	0	0	0	0	0	0	0	0
		859.5	318	0	0	0	0	0	1	0	3268	0		0	0	0	0	0	0	0	0	0	0
		860.5	299	0	0	0	0	0	0	0	2657	0		0	0	0	0	0	0	0	0	0	0
		861.5	281	0	0	0	0	0	0	0	2147	0		0	0	0	0	0	0	0	0	0	0
		862.5	264	0	0	0	0	0	0	0	1725	0		0	0	0	0	0	0	0	0	0	0
		863.5	249	0	0	0	0	0	0	0	1377	0		0	0	0	0	0	0	0	0	0	0
		864.5	235	0	0	0	0	0	0	0	1092	0		0	0	0	0	0	0	0	0	0	0
		865.5	222	0	0	0	0	0	0	0	861	0		0	0	0	0	0	0	0	0	0	0
		866.5	210	0	0	0	0	0	0	0	675	0		0	0	0	0	0	0	0	0	0	0
		867.5	198	0	0	0	0	0	0	0	526	0		0	0	0	0	0	0	0	0	0	0
		868.5	188	0	0	0	0	0	0	0	407	0		0	0	0	0	0	0	0	0	0	0
		869.5	178	0	0	0	0	0	0	0	314	0		0	0	0	0	0	0	0	0	0	0
		870.5	169	0	0	0	0	0	0	0	240	0		0	0	0	0	0	0	0	0	0	0
		871.5	161	0	0	0	0	0	0	0	183	0		0	0	0	0	0	0	0	0	0	0
		872.5	153	0	0	0	0	0	0	0	138	0		0	0	0	0	0	0	0	0	0	0
		873.5	146	0	0	0	0	0	0	0	104	0		0	0	0	0	0	0	0	0	0	0
		874.5	139	0	0	0	0	0	0	0	77	0		0	0	0	0	0	0	0	0	0	0
		875.5	133	0	0	0	0	0	0	0	58	0		0	0	0	0	0	0	0	0	0	0
		876.5	127	0	0	0	0	0	0	0	42	0		0	0	0	0	0	0	0	0	0	0
		877.5	122	0	0	0	0	0	0	0	31	0		0	0	0	0	0	0	0	0	0	0
		878.5	117	0	0	0	0	0	0	0	23	0		0	0	0	0	0	0	0	0	0	0
		879.5	113	0	0	0	0	0	0	0	17	0		0	0	0	0	0	0	0	0	0	0
		880.5	109	0	0	0	0	0	0	0	12	0		0	0	0	0	0	0	0	0	0	0
		881.5	105	0	0	0	0	0	0	0	9	0		0	0	0	0	0	0	0	0	0	0
		882.5	101	0	0	0	0	0	0	0	6	0		0	0	0	0	0	0	0	0	0	0
		883.5	98	0	0	0	0	0	0	0	4	0		0	0	0	0	0	0	0	0	0	0
		884.5	95	0	0	0	0	0	0	0	3	0		0	0	0	0	0	0	0	0	0	0
		885.5	92	0	0	0	0	0	0	0	2	0		0	0	0	0	0	0	0	0	0	0
		886.5	90	0	0	0	0	0	0	0	1	0		0	0	0	0	0	0	0	0	0	0
		887.5	87	0	0	0	0	0	0	0	1	0		0	0	0	0	0	0	0	0	0	0
		888.5	85	0	0	0	0	0	0	0	0	0		0	0	0	0	0	0	0	0	0	0
		889.5	83	0	0	0	0	0	0	0	0	0		0	0	0	0	0	0	0	0	0	0
		890.5	82	0	0	0	0	0	0	0	0	0		0	0	0	0	0	0	0	0	0	0
		891.5	80	0	0	0	0	0	0	0	0	0		0	0	0	0	0	0	0	0	0	0
		892.5	79	0	0	0	0	0	0	0	0	0		0	0	0	0	0	0	0	0	0	0
		893.5	78	0	0	0	0	0	0	0	0	0		0	0	0	0	0	0	0	0	0	0
		894.5	77	0	0	0	0	0	0	0	0	0		0	0	0	0	0	0	0	0	0	0
		895.5	76	0	0	0	0	0	0	0	0	0		0	0	0	0	0	0	0	0	0	0
		896.5	75	0	0	0	0	0	0	0	0	0		0	0	0	0	0	0	0	0	0	0
		897.5	75	0	0	0	0	0	0	0	0	0		0	0	0	0	0	0	0	0	0	0
		898.5	74	0	0	0	0	0	0	0	0	0		0	0	0	0	0	0	0	0	0	0
		899.5	74	0	0	0	0	0	0	0	0	0		0	0	0	0	0	0	0	0	0	0
		900.5	74	0	0	0	0	0	0	0	0	0		0	0	0	0	0	0	0	0	0	0
		901.5	74	0	0	0	0	0	0	0	0	0		0	0	0	0	0	0	0	0	0	0
		902.5	74	0	0	0	0	0	0	0	0	0		0	0	0	0	0	0	0	0	0	0
		903.5	75	0	0	0	0	0	0	0	0	0		0	0	0	0	0	0	0	0	0	0
		904.5	75	0	0	0	0	0	0	0	0	0		0	0	0	0	0	0	0	0	0	0
		905.5	76	0	0	0	0	0	0	0	0	0		0	0	0	0	0	0	0	0	0	0
		906.5	77	0	0	0	0	0	0	0	0	0		0	0	0	0	0	0	0	0	0	0
		907.5	78	0	0	0	0	0	0	0	0	0		0	0	0	0	0	0	0	0	0	0
		908.5	80	0	0	0	0	0	0	0	0	0		0	0	0	0	0	0	0	0	0	0
		909.5	81	0	0	0	0	0	0	0	0	0		0	0	0	0	0	0	0	0	0	0
		910.5	83	0	0	0	0	0	0	0	0	0		0	0	0	0	0	0	0	0	0	0
		911.5	85	0	0	0	0	0	0	0	0	0		0	0	0	0	0	0	0	0	0	0
		912.5	87	0	0	0	0	0	0	0	0	0		0	0	0	0	0	0	0	0	0	0
		913.5	89	0	0	0	0	0	0	0	0	0		0	0	0	0	0	0	0	0	0	0
		914.5	92	0	0	0	0	0	0	0	0	0		0	0	0	0	0	0	0	0	0	0
		915.5	95	0	0	0	0	0	0	0	0	0		0	0	0	0	0	0	0	0	0	0
		916.5	98	0	0	0	0	0	0	0	0	0		0	0	0	0	0	0	0	0	0	0
		917.5	101	0	0	0	0	0	0	0	0	0		0	0	0	0	0	0	0	0	0	0
		918.5	105	0	0	0	0	0	0	0	0	0		0	0	0	0	0	0	0	0	0	0
		919.5	110	0	0	0	0	0	0	0	0	0		0	0	0	0	0	0	0	0	0	0
		920.5	114	0	0	0	0	0	0	0	0	0		0	0	0	0	0	0	0	0	0	0
		921.5	119	0	0	0	0	0	0	0	0	0		0	0	0	0	0	0	0	0	0	0
		922.5	125	0	0	0	0	0	0	0	0	0		0	0	0	0	0	0	0	0	0	0
		923.5	131	0	0	0	0	0	0	0	0	0		0	0	0	0	0	0	0	0	0	0
		924.5	138	0	0	0	0	0	0	0	0	0		0	0	0	0	0	0	0	0	0	0
		925.5	146	0	0	0	0	0	0	0	0	0		0	0	0	0	0	0	0	0	0	0
		926.5	154	0	0	0	0	0	0	0	0	0		0	0	0	0	0	0	0	0	0	0
		927.5	163	0	0	0	0	0	0	0	0	0		0	0	0	0	0	0	0	0	0	0
		928.5	173	0	0	0	0	0	0	0	0	0		0	0	0	0	0	0	0	0	0	0
		929.5	183	0	0	0	0	0	0	0	0	0		0	0	0	0	0	0	0	0	0	0
		930.5	195	0	0	0	0	0	0	0	0	0		0	0	0	0	0	0	0	0	0	0
		931.5	208	0	0	0	0	0	0	0	0	0		0	0	0	0	0	0	0	0	0	0
		932.5	223	0	0	0	0	0	0	0	0	0		0	0	0	0	0	0	0	0	0	0
		933.5	239	0	0	0	0	0	0	0	0	0		0	0	0	0	0	0	0	0	0	0
		934.5	256	0	0	0	0	0	0	0	0	0		0	0	0	0	0	0	0	0	0	0
		935.5	276	0	0	0	0	0	0	0	0	0		0	0	0	0	0	0	0	0	0	0
		936.5	297	0	0	0	0	0	0	0	0	0		0	0	0	0	0	0	0	0	0	0
		937.5	321	0	0	0	0	0	0	0	0	0		0	0	0	0	0	0	0	0	0	0
		938.5	347	0	0	0	0	0	0	0	0	0		0	0	0	0	0	0	0	0	0	0
		939.5	376	0	0	0	0	0	0	0	0	0		0	0	0	0	0	0	0	0	0	0
		940.5	408	0	0	0	0	0	0	0	0	0		0	0	0	0	0	0	0	0	0	0
		941.5	443	0	0	0	0	0	0	0	0	0		0	0	0	0	0	0	0	0	0	0
		942.5	483	0	0	0	0	0	0	0	0	0		0	0	0	0	0	0	0	0	0	0
		943.5	527	0	0	0	0	0	0	0	0	0		0	0	0	0	0	0	0	0	0	0
		944.5	576	0	0	0	0	0	0	0	0	0		0	0	0	0	0	0	0	0	0	0
		945.5	630	0	0	0	0	0	0	0	0	0		0	0	0	0	0	0	0	0	0	0
		946.5	691	0	0	0	0	0	0	0	0	0		0	0	0	0	0	0	0	0	0	0
		947.5	759	0	0	0	0	0	0	0	0	0		0	0	0	0	0	0	0	0	0	0
		948.5	835	0	0	0	0	0	0	0	0	0		0	0	0	0	0	0	0	0	0	0
		949.5	920	0	0	0	0	0	0	0	0	0		0	0	0	0	0	0	0	0	0	0

## Sheet: Fig1e
		A-beta conc. [ng/ml]	A. Abeta QD-Adu Bios [Concentration particles above 600nm/mL]										A. Abeta QD-Isotype Ab [Concentration particles above 600nm/mL]
		0	0	0	0	0	0	0	0	0	0		0	0	0	0	0	0	0	0	0	0
		0.062						0	0	0	0	1230679						0	0	0	0	0
		0.25						0	0	0	0	0						0	951476	0	0	0
		1	0	3758206	0	0	0	0	0	0	0	0	0	0	0	0	0	0	0	0	0	0
		4	2316317	6751935	2252135	0	0	0	0	0	0	0	0	0	0	0	0	0	1103207	0	0	0
		16	13715562	0	3935019	0	0	1778647	2289922	0	0	1321124	0	0	0	0	0	0	0	0	0	0
		64	0	3208676	0	2745345	0	12342427	0	0	7325968	0	0	0	0	0	0	0	0	0	0	0
		250	1042	0	3240142	0	0						0	0	0	0	0

## Sheet: Fig1i+j
					Clustered particles
				Sum of Particles in field of view	Random 2+	Random 3+	Aducanumab 2+	Aducanumab 3+	Isotype 2+	Isotype 3+
				25	0	0
				50	2	0
				75	9	1
				100	10	0
				125	2	0
				150	17	1
				175	20	0
				200	28	2
				225	30	5
				250	35	1
				275	35	3
				300	55	5
				325	81	11
				350	58	2
				375	82	4
				400	86	10
				425	101	12
				450	109	11
				475	109	16
				500	131	30
				525	136	17
				550	172	23
				575	159	23
				600	188	32
				625	194	34
				650	198	29
				675	251	60
				700	237	35
				725	261	38
				750	302	65
				775	300	70
				800	297	67
				459			303	191
				471			297	195
				421			292	186
				461			336	218
				467			319	243
				523			381	255
				455			312	198
				51			29	11
				58			33	7
				27			13	3
				39			25	11
				48			21	11
				45			21	13
				35			24	18
				34			15	3
				92			27	19
				67			28	16
				56			14	6
				82			28	10
				178					23	9
				202					27	3
				238					22	12
				231					20	0
				202					42	8
				212					29	9
				165					20	4
				204					25	3
				220					28	0
				204					20	0
				193					28	0
				202					30	6
				151					7	3
				194					14	0
				159					8	0
				124					8	0
				117					12	8
				164					14	0

## Sheet: Fig2a
		Size [nm]	MCI Patients [Particles/mL]
		0.5	0	0	0	0	0	0	0	0	0		0	0	0	0	0	0	0	0	0	0	0	0	0	0	0	0	0	0	0	0	0	0	0	0	0	0	0	0	0	0	0	0	0	0	0	0	0
		1.5	0	0	0	0	0	0	0	0	0	0	0	0	0	0	0	0	0	0	0	0	0	0	0	0	0	0	0	0	0	0	0	0	0	0	0	0	0	0	0	0	0	0	0	0	0	0	0
		2.5	0	0	0	0	0	0	0	0	0	0	0	0	0	0	0	0	0	0	0	0	0	0	0	0	0	0	0	0	0	0	0	0	0	0	0	0	0	0	0	0	0	0	0	0	0	0	0
		3.5	0	0	0	0	0	0	0	0	0	0	0	0	0	0	0	0	0	0	0	0	0	0	0	0	0	0	0	0	0	0	0	0	0	0	0	0	0	0	0	0	0	0	0	0	0	0	0
		4.5	0	0	0	0	0	0	0	0	0	0	0	0	0	0	0	0	0	0	0	0	0	0	0	0	0	0	0	0	0	0	0	0	0	0	0	0	0	0	0	0	0	0	0	0	0	0	0
		5.5	0	0	0	0	0	0	0	0	0	0	0	0	0	0	0	0	0	0	0	0	0	0	0	0	0	0	0	0	0	0	0	0	0	0	0	0	0	0	0	0	0	0	0	0	0	0	0
		6.5	0	0	0	0	0	0	0	0	0	0	0	0	0	0	0	0	0	0	0	0	0	0	0	0	0	0	0	0	0	0	0	0	0	0	0	0	0	0	0	0	0	0	0	0	0	0	0
		7.5	0	0	0	0	0	0	0	0	0	0	0	0	0	0	0	0	0	0	0	0	0	0	0	0	0	0	0	0	0	0	0	0	0	0	0	0	0	0	0	0	0	0	0	0	0	0	0
		8.5	0	0	0	0	0	0	0	0	0	0	0	0	0	0	0	0	0	0	0	0	0	0	0	0	0	0	0	0	0	0	0	0	0	0	0	0	0	0	0	0	0	0	0	0	0	0	301
		9.5	0	0	0	0	0	0	0	0	0	0	0	0	0	0	0	0	0	0	0	0	0	0	0	0	0	0	0	0	0	0	0	0	1	0	20	0	0	0	1	0	0	0	0	0	0	0	21203
		10.5	0	0	0	0	0	0	0	0	0	0	5	0	0	0	0	93	0	0	0	0	0	0	0	0	0	0	0	0	0	0	0	0	95	0	1421	0	0	0	163	14	0	0	18	19	0	0	285501
		11.5	4	0	0	0	0	0	0	0	0	0	185	0	0	0	11	4268	4	0	0	0	0	0	0	0	0	0	0	0	0	0	0	0	2618	0	33232	0	0	0	5241	470	0	0	543	658	0	0	1375388
		12.5	391	9	0	0	0	0	0	0	0	0	3445	0	0	14	947	69941	302	10	0	0	16	30	0	0	0	0	0	0	10	0	0	31	33103	0	329157	0	0	0	67466	7191	0	0	9014	10001	0	0	3547563
		13.5	12927	481	0	6	2	0	0	7	1	0	34936	9	0	1095	26675	522462	7756	1339	16	14	693	784	0	0	3	0	0	5	767	0	0	2223	227415	15	1688909	8	0	0	440571	59125	0	34	86320	81609	2	160	6280096
		14.5	169682	10048	0	522	211	0	30	644	173	30	215571	816	1	29782	314268	2159378	92563	46924	1211	1102	12917	10714	0	0	114	0	0	280	19759	0	0	51947	968897	1015	5247907	869	109	0	1732334	299860	0	2857	506010	411248	148	7548	8827594
		15.5	1092766	101403	0	15406	8159	0	1249	19661	6993	1828	887502	23287	156	348187	1872246	5745621	599617	581757	31080	30418	124584	86348	1	7	2527	2	1	6731	221299	0	2	507050	2840085	23209	11153376	28368	4166	8	4643973	1043122	0	73512	1946355	1425642	4647	132386	10694982
		16.5	4065031	572936	0	188685	126391	25	19983	247633	113219	40662	2631622	262575	5860	2079401	6552147	11065774	2391869	3279166	344718	356377	708989	450647	101	491	31762	189	115	80979	1292744	7	160	2526834	6217041	233627	17825397	364454	66075	166	9298490	2700908	0	760008	5271518	3690096	64807	1067973	11686886
		17.5	9919262	2039479	35	1168916	948951	1002	155210	1564015	887738	411508	5987793	1459075	92443	7302525	15167223	16865245	6510746	10241128	1983376	2119924	2645270	1642209	3522	12804	243434	6126	3789	551939	4559451	378	4742	7541334	10846632	1245255	23058862	2255452	520976	1945	14885232	5543498	9	3892407	10741807	7586660	480344	4691571	11825100
		18.5	17537158	5031914	871	4288827	4027602	18437	702185	5775960	3925848	2241172	11013802	4759342	731617	16930407	25518012	21738587	13143875	20668417	6852149	7418298	7046069	4446617	56384	156265	1217359	90547	58688	2365402	10913360	8759	66432	15308687	15885593	4063005	25555657	7918169	2361679	14754	20059391	9469541	334	11662069	17468755	12983456	2166820	12857050	11272203
		19.5	24285461	9298396	11222	10551206	10940233	177674	2116967	14093577	11069764	7496932	17089617	10450358	3355171	28502825	33633624	24873118	21043683	30337291	15975976	17225489	14355559	9424623	474750	1037210	4233216	705111	487877	6955548	19452936	100977	506213	23389702	20357967	9095913	25349725	17991421	6926437	77922	23675934	13985941	6103	23325963	23845940	19171520	6600740	24521377	10260867
		20.5	28002178	13707601	84254	19173122	21035005	1008254	4689106	25045431	21976440	17096674	23157866	17168625	10012225	37676762	36872230	26151297	28185473	35428699	27584082	29261713	23654415	16342330	2362323	4231485	10850581	3267048	2431990	15097973	27784991	658994	2355250	29134648	23599030	15284133	23272857	29416312	14462831	303806	25239715	18406015	61710	34582093	28493309	25123157	14726111	35531210	9026283
		21.5	28205103	16972394	405161	27737666	31078635	3714302	8187850	35027938	33285043	28881584	28187691	22872540	21332547	41673179	35276385	25884621	32942825	35219434	37957716	39317343	32972242	24074874	7666454	11722023	21600770	9963734	7979208	25714875	33677234	2712241	7360586	31482243	25405996	20686043	20288150	37678251	23229434	918053	24894568	22111172	382671	41272660	30832233	29886771	25660475	41940445	7757218
		22.5	25768228	18405706	1350908	33852633	37726739	9639850	11867389	40995460	41042554	38639319	31532454	26250948	34946901	40596026	30613456	24529455	34730937	31344135	44106392	44441048	40307931	31119876	17640355	23915573	34972037	21743234	18639815	36156257	36214843	7704794	16713768	30938661	25934076	23834310	17125196	40456298	30539963	2239068	23152643	24724266	1586318	42302142	31040052	32884271	36783036	42610042	6576184
		23.5	21990731	18087204	3338913	36450483	39723930	18883608	14846275	42131352	43423243	43226896	33029290	27148521	46692415	36275354	24860200	22518062	33897563	25924937	45283516	44339785	44477041	36283103	30893963	38401274	47926432	36374991	33134672	43767968	35753448	16287059	29412889	28632768	25507744	24413360	14205994	38414946	34540657	4559152	20610866	26145419	4722519	39149490	29692468	33996442	45246974	38899746	5544220
		24.5	17937400	16556180	6471741	35847305	37889696	29591401	16535719	39466847	41123311	42285580	32893042	26148898	53331208	30691628	19369464	20192937	31259581	20485858	42557238	40532302	45323196	39057521	43732168	51231416	57534189	49383879	47413091	47216280	33262021	27268472	42291682	25581760	24469306	22993754	11711272	33628437	34961292	7973542	17774493	26488670	10715857	33992071	27429196	33467828	49446151	32997420	4677865
		25.5	14235880	14432713	10314735	33077571	33874549	38951538	16824986	34673730	36062883	37527299	31533951	24026010	54069033	25191151	14770299	17798033	27681278	15782798	37630429	34938562	43435146	39585506	52633957	59353409	62288591	57033688	57262752	46689696	29738982	38065831	51881070	22440364	23099859	20441810	9674650	28014530	32674727	12268770	14993044	25983987	19473888	28493167	24771861	31734088	49386827	26692028	3967476
		26.5	11145279	12196646	14066857	29241903	29139126	44858771	15988528	29189506	30085675	31145828	29398526	21424967	50150087	20425287	11196347	15492576	23845197	12033198	31979653	29036836	39719504	38390106	56170586	61894799	62320623	58265830	60739330	43296892	25933259	46207373	56256328	19537352	21597396	17503949	8056962	22737914	28899041	16952375	12467140	24891607	29538446	23541531	22073656	29263681	46141985	21007668	3391361
		27.5	8698841	10133432	16970394	25170963	24591576	46741525	14465756	23923101	24390383	24780811	26872771	18771727	43606629	16576381	8537372	13370315	20191619	9178961	26550877	23669421	35066703	36095849	54998678	59801847	58804962	54391429	58489053	38351221	22300630	50462050	55505697	16992117	20085365	14662663	6792315	18286351	24657978	21408670	10284804	23447426	38712735	19451465	19538988	26457751	41090485	16339174	2924665
		28.5	6823036	8369666	18619975	21361041	20647030	45280202	12671051	19312124	19534741	19282111	24244056	16300694	36257611	13589251	6605380	11477582	16950679	7061597	21805429	19177260	30177221	33250296	50759225	54780425	53211634	47661903	52549330	32928721	19065752	50949413	51032294	14815071	18631624	12159758	5812135	14740666	20602676	25090066	8461422	21838251	45132329	16227209	17265254	23609831	35405473	12710900	2544045
		29.5	5410747	6931539	19012340	18041767	17410780	41674783	10900073	15486097	15652577	14904995	21701154	14114980	29297067	11321730	5216642	9828296	14204951	5511365	17881094	15602640	25516615	30253783	45077971	48442231	46806112	40083666	45046869	27728555	16304175	48598070	44585099	12970894	17267246	10074489	5055560	11998672	17051676	27652269	6972091	20197566	47968878	13747349	15282513	20906566	29869718	9982895	2229634
		30.5	4357529	5793849	18411582	15272980	14835421	37062640	9318729	12411729	12664585	11583828	19352328	12240320	23309868	9621034	4221068	8415689	11948805	4382495	14741830	12847850	21342909	27359544	39112197	41930015	40459921	32942032	37516199	23113383	14008767	44540056	37614277	11411732	16001270	8396631	4472542	9904869	14101057	28993841	5773824	18612131	47456758	11862394	13583095	18448393	24901218	7971594	1965534
		31.5	3575486	4911704	17174997	13024393	12817786	32262307	7993542	9988040	10415550	9131340	17247933	10662507	18457675	8354264	3506051	7221042	10132414	3561458	12278693	10770682	17760887	24704725	33515010	35893575	34665386	26838416	30795094	19211404	12133647	39738361	31049588	10091878	14830926	7076528	4023579	8309610	11725810	29215594	4819006	17132461	44477291	10436028	12140961	16275122	20658116	6506025	1739616
		32.5	2995914	4237683	15629683	11227687	11247629	27754100	6930233	8098243	8744723	7345615	15400648	9350023	14670586	7415951	2990770	6219873	8689759	2964234	10365978	9231814	14776852	22347022	28570582	30614803	29633690	21918021	25196269	16014164	10619711	34859385	25348954	8972657	13748137	6053670	3678157	7089250	9848839	28541403	4062575	15783265	40078437	9357437	10923217	14388564	17144789	5446997	1543051
		33.5	2567265	3729538	14017847	9805630	10027487	23762097	6104556	6633714	7514018	6053644	13800945	8266398	11783344	6726090	2618498	5386047	7554226	2530363	8887383	8113438	12342448	20295476	24345050	26151136	25400563	18089871	20725301	13447358	9407854	30291636	20645324	8022815	12743344	5270599	3412934	6148624	8380078	27238953	3465207	14572149	35155100	8541238	9896398	12769472	14290146	4688811	1369792
		34.5	2251777	3352679	12491096	8686028	9078065	20350063	5481890	5502632	6614643	5121632	12427762	7376325	9613095	6225264	2349771	4694299	6666001	2217034	7745288	7323269	10385117	18532480	20796992	22445439	21908465	15174187	17246626	11414236	8444914	26218651	16889570	7217244	11807563	4678324	3210088	5417091	7235222	25561933	2994207	13496161	30325404	7923244	9029540	11388905	11996006	4154334	1216057
		35.5	2022158	3080145	11128043	7806978	8337450	17496089	5027650	4631220	5964631	4451487	11255311	6648257	7995508	5869620	2157151	4121613	5974647	1994215	6861798	6792279	8826912	17027903	17843437	19395091	19060275	12981052	14582776	9818726	7685647	22694097	13952579	6535420	10933331	4237417	3055946	4843188	6342732	23718593	2623217	12546387	25939891	7455595	8295428	10215165	10162991	3788642	1079866
		36.5	1858849	2891585	9957404	7117690	7758230	15140504	4711777	3961945	5503566	3973318	10257087	6055201	6796745	5626641	2021455	3647818	5439162	1841000	6176415	6470361	7594727	15747408	15393818	16889556	16750032	11343799	12563311	8575813	7092737	19699526	11685553	5960107	10114977	3917186	2939923	4389767	5644949	21861788	2331427	11710997	22148225	7102506	7670863	9217630	8702245	3553231	960591
		37.5	1747900	2771990	8977946	6577383	7304352	13212775	4509974	3450799	5187239	3638054	9408030	5574630	5913636	5471871	1929148	3255707	5026905	1742956	5642762	6321790	6624882	14656922	13364795	14827913	14878307	10128085	11043648	7614798	6635951	17182480	9949898	5476448	9348524	3694189	2853718	4030123	5096694	20092459	2102632	10977159	18973211	6836928	7136445	8368627	7539252	3421389	858557
		38.5	1679386	2710497	8172774	6153525	6948356	11644799	4403390	3064624	4983141	3411485	8685525	5188025	5269224	5386493	1870564	2930872	4712165	1690245	5225444	6321078	5864363	13724769	11685066	13125119	13358442	9230092	9908578	6879033	6291014	15079003	8628715	5071411	8631396	3550658	2790718	3745094	4663090	18469396	1924347	10332177	16369748	6638053	6676166	7644113	6613777	3374688	774714
		39.5	1646248	2699364	7518352	5820064	6669170	10376390	4377698	2778811	4866977	3269831	8069722	4880299	4807247	5355568	1838700	2661414	4474751	1676294	4897405	6449336	5270286	12922483	10295590	11712623	12117926	8571041	9069258	6324175	6038472	13325662	7628675	4733462	7962051	3473075	2745563	3520944	4317390	17020434	1787029	9764115	14264092	6489495	6276931	7023711	5878170	3400357	710444
		40.5	1643416	2733117	6989637	5555886	6450412	9356748	4422033	2575468	4820066	3196581	7543486	4639224	4487087	5366796	1828402	2437596	4298753	1696831	4637874	6691020	4808580	12224946	9148072	10536515	11097473	8091299	8458183	5916014	5862675	11865148	6877632	4452393	7339602	3450946	2713838	3347846	4039110	15752508	1683451	9262084	12576662	6378001	5928091	6490442	5295220	3489303	667586
		41.5	1667158	2807841	6562690	5343597	6279135	8544065	4527974	2442022	4827460	3180284	7092166	4454897	4279658	5409650	1835821	2251504	4171538	1749163	4430814	7030966	4452442	11610230	8203087	9554872	10249236	7745340	8024154	5628379	5750911	10648285	6320861	4219205	6763488	3475779	2691854	3218792	3812540	14659563	1608193	8816344	11233525	6292543	5621021	6030304	4836091	3634573	648767
		42.5	1714553	2920567	6215826	5168628	6144889	7904413	4688643	2370175	4876607	3212999	6703288	4319269	4164222	5474812	1858036	2096740	4082950	1831597	4263793	7451733	4180858	11059351	7428380	8735130	9534889	7497859	7727994	5441295	5692690	9634178	5917253	4026038	6233201	3540239	2676498	3128819	3625580	13728248	1557262	8418279	10171061	6223713	5348736	5631844	4478539	3830114	658109
		43.5	1783078	3068723	5929998	5018635	6039058	7410484	4897906	2355151	4956447	3289192	6366245	4225734	4126005	5553812	1892805	1968150	4024694	1942934	4127166	7931432	3977299	10556051	6797499	8051780	8923873	7320977	7539165	5339444	5679171	8789509	5636026	3866103	5748087	3637451	2665136	3074443	3468864	12941725	1527786	8060314	9336916	6163330	5105569	5285736	4205456	4069753	702377
		44.5	1870250	3249615	5688869	4883145	5954375	7040388	5149690	2395147	5056834	3404925	6071998	4168767	4154387	5638846	1938386	1861599	3989869	2081993	4013486	8442361	3828645	10086629	6288740	7484532	8391949	7192326	7433225	5310883	5702715	8087515	5454054	3733622	5307219	3760463	2655550	3053242	3335091	12282050	1517794	7735811	8689211	6104210	4886890	4984416	4003721	4346363	792658
		45.5	1973351	3459943	5478773	4753410	5884591	6776596	5437385	2490908	5168223	3557227	5812824	4143602	4241515	5722706	1993421	1773784	3972610	2247151	3917081	8950872	3724308	9639842	5884344	7016897	7920025	7093815	7389992	5345992	5756528	7506942	5353778	3623770	4909339	3901875	2645899	3063522	3218530	11731558	1526042	7438948	8195074	6040063	4688870	4721754	3863290	4651229	946502
		46.5	2089217	3695349	5288675	4622380	5824261	6605044	5753338	2645332	5281567	3743572	5582095	4145958	4381194	5798788	2056844	1702084	3967820	2435889	3833721	9418793	3655548	9206835	5569867	6635127	7493248	7010870	7392266	5436602	5834398	7031070	5321604	3532612	4552850	4053651	2634700	3104038	3114657	11273584	1551884	7164617	7829060	5965477	4508294	4492775	3776483	4973664	1190084
		47.5	2214117	3950042	5110151	4484755	5768606	6514358	6088462	2862996	5388372	3961403	5374097	4171791	4567942	5861158	2127807	1644435	3970962	2644394	3760365	9806464	3614943	8781072	5333677	6327445	7100278	6931972	7425018	5575256	5930502	6646886	5346673	3457038	4235848	4207152	2620809	3173724	3019903	10892766	1595159	6908324	7571688	5875963	4342408	4293428	3737408	5300906	1558807
		48.5	2343737	4216526	4937332	4337019	5713444	6495194	6431981	3149478	5480856	4207694	5183893	4217094	4796170	5904630	2205625	1599232	3977908	2867234	3694940	10077028	3595990	8358231	5166532	6083479	6732721	6848381	7474912	5754613	6039269	6344387	5419924	3394687	3956182	4353374	2603405	3271416	2931510	10575119	1656109	6666114	7408188	5768029	4188804	4120378	3741495	5618346	2092763
		49.5	2473274	4485516	4766789	4177420	5655163	6539662	6771345	3510306	5552175	4478503	5007208	4277743	5059432	5924850	2289717	1565247	3984834	3097201	3636143	10201159	3592828	7936040	5061222	5893838	6384639	6753909	7530104	5966972	6155292	6116006	5533381	3343861	3711524	4483400	2581977	3395542	2847468	10307974	1735281	6434509	7327430	5639276	4045345	3970836	3785085	5910091	2821462
		50.5	2597642	4746073	4597302	4005840	5590726	6640817	7092357	3949410	5596652	4768563	4840346	4349397	5349767	5918360	2379552	1541566	3988156	3325366	3583265	10161181	3600048	7514036	5012253	5749806	6052146	6644698	7580217	6203937	6273282	5956138	5679624	3303425	3499437	4588967	2556298	3543786	2766525	10079856	1833441	6210470	7321014	5488470	3910109	3842411	3865073	6159819	3733938
		51.5	2711761	4986011	4429524	3823557	5517685	6792203	7379551	4466997	5609980	5070899	4680131	4427470	5657169	5882638	2474585	1527534	3984511	3541401	3536023	9953544	3612602	7093255	5015555	5643124	5733029	6518950	7616421	6456248	6388056	5860738	5851408	3272699	3317444	4663103	2526396	3712728	2688254	9880360	1951461	5991365	7382431	5315593	3781367	3732979	3978564	6351853	4741479
		52.5	2810896	5192589	4265538	3632901	5434202	6987454	7616825	5056903	5589354	5376557	4523862	4507180	5969247	5816115	2574203	1522706	3970782	3734175	3494410	9589039	3625770	6675866	5068204	5565846	5426408	6376615	7631563	6713774	6494554	5826961	6041427	3251338	3163078	4700684	2492519	3897481	2613128	9700027	2090188	5774962	7506254	5121835	3657570	3640579	4122553	6472335	5660406
		53.5	2890995	5353423	4108366	3436860	5339057	7219936	7788322	5703765	5533524	5674480	4369286	4583663	6271169	5718160	2677659	1526810	3944166	3892597	3458556	9090759	3635199	6264780	5168145	5510291	5132416	6219025	7620270	6965707	6587881	5852812	6242203	3239207	3033914	4698834	2455090	4091393	2542589	9530259	2250277	5559426	7687276	4909534	3537363	3563314	4293614	6510345	6251731
		54.5	2948976	5457555	3961483	3238677	5231636	7482443	7879515	6380633	5442748	5951625	4214577	4652161	6545978	5589050	2784012	1539706	3902282	4006596	3428614	8490338	3636983	5863273	5313888	5469071	4851912	6048526	7579001	7200918	6663371	5936770	6446101	3236259	2927594	4657081	2414670	4285864	2479072	9363265	2431994	5343321	7919580	4682037	3419592	3499276	4487611	6458850	6323212
		55.5	2982922	5496512	3828390	3041489	5111907	7766948	7878386	7047971	5318666	6193387	4058323	4708233	6775339	5429919	2892069	1561349	3843295	4068126	3404655	7823419	3627768	5474643	5504169	5435203	4586218	5868113	7506011	7408463	6716672	6077367	6645448	3242406	2841832	4577242	2371907	4470374	2425978	9192058	2634989	5125625	8195497	4443497	3303321	3446486	4699444	6315353	5835605
		56.5	2992158	5465212	3712270	2848047	4980367	8064434	7776601	7655047	5164092	6384367	3899518	4747982	6940737	5242695	3000333	1591755	3766065	4072015	3386588	7125288	3604868	5101931	5737547	5402289	4336897	5681105	7401225	7578173	6743841	6272688	6832747	3257399	2774401	4463069	2327497	4632793	2387592	9010492	2858038	4905726	8504532	4198621	3187844	3402841	4922859	6082171	4928748
		57.5	2977207	5362552	3615759	2660526	4837965	8364798	7570503	8144451	4982764	6509493	3737543	4768235	7025041	5030021	3106972	1630954	3670264	4016538	3374088	6427430	3566368	4747721	6011935	5364742	4105569	5490875	7266032	7701271	6741456	6519788	7000955	3280705	2723117	4319719	2282146	4760036	2368992	8813345	3098794	4683429	8832352	3952373	3072689	3366096	5150348	5766319	3843811
		58.5	2939646	5191585	3540802	2480448	4686018	8656877	7261795	8459687	4779064	6555393	3572156	4766656	7014275	4795168	3209801	1678952	3556471	3903604	3366548	5755350	3511197	4414017	6324048	5318010	3893773	5300636	7103015	7770918	6706728	6814035	7143793	3311390	2685816	4153147	2236536	4839066	2375973	8596433	3353558	4458940	9160054	3709679	2957608	3333851	5373170	5379007	2806091
		59.5	2881880	4959228	3488585	2308680	4526107	8928576	6857776	8554692	4557738	6511895	3403465	4741761	6899358	4541929	3306287	1735676	3426196	3738533	3363033	5127698	3439160	4102186	6668779	5258768	3702869	5113296	6915649	7782641	6637612	7148422	7256042	3348011	2660322	3969506	2191297	4858164	2415010	8356735	3617126	4232845	9464023	3475148	2842566	3303581	5581525	4934809	1950296
		60.5	2806883	4675563	3459507	2145502	4359979	9167146	6371055	8403121	4323638	6373405	3231900	4692838	6677501	4274497	3393596	1800922	3281838	3529461	3362264	4556434	3350916	3812972	7038538	5185030	3533983	4931366	6707990	7734574	6532907	7512936	7333791	3388517	2644426	3774643	2146987	4808329	2493257	8092518	3882739	4006067	9716688	3252843	2727709	3272681	5764896	4450592	1314582
		61.5	2717937	4352829	3453167	1990725	4189441	9359603	5818740	8004792	4081491	6139933	3058171	4619777	6352991	3997326	3468663	1874290	3126551	3286477	3362608	4047700	3247911	3546541	7422622	5096151	3387985	4756920	6484388	7627492	6392341	7894108	7374605	3430168	2635866	3573726	2104080	4684562	2618488	7803421	4142199	3779814	9888464	3046116	2613324	3238546	5912556	3944307	875341
		62.5	2618388	4004280	3468339	1843828	4016277	9493275	5221181	7387163	3835719	5817540	2883228	4522861	5937167	3714984	3528310	1955123	2964059	3020642	3362096	3603041	3132250	3302560	7806708	4992725	3265487	4591584	6249231	7464635	6216616	8274893	7377584	3469496	2632319	3371022	2062953	4486808	2798852	7490486	4386160	3555512	9950892	2857513	2499803	3198676	6014211	3433746	585688
		63.5	2511456	3643056	3502949	1704112	3842164	9556480	4600385	6601156	3590304	5418062	2708199	4402543	5447512	3431991	3569385	2042444	2798402	2743005	3358467	3220681	3006552	3080286	8172639	4876368	3166863	4436563	6006740	7251371	6007425	8635050	7343307	3502315	2631410	3169814	2023884	4220329	3042168	7156107	4604616	3334726	9880657	2688752	2387593	3150802	6060741	2935392	399549
		64.5	2400086	3281224	3554041	1570835	3668618	9539270	3978317	5712316	3348696	4958113	2534342	4259267	4905984	3152656	3588944	2134902	2633683	2463779	3349239	2896690	2873768	2878661	8498643	4749432	3092266	4292669	5760818	6994720	5767423	8952110	7273667	3523808	2630740	2972432	1987051	3895380	3354453	6803886	4787544	3119082	9663741	2540748	2277155	3093022	6044948	2463448	281084
		65.5	2286858	2929079	3617776	1443346	3496950	9434194	3375275	4789761	3113771	4457491	2362977	4093380	4336820	2880935	3584432	2230729	2473817	2191716	3331818	2625929	2737002	2696399	8760173	4614688	3041635	4160373	5514952	6702822	5500145	9202974	7171628	3528714	2627931	2780365	1952537	3526224	3737364	6438405	4925666	2910179	9298655	2413669	2168924	3023927	5962228	2029125	205550
		66.5	2173943	2594740	3689475	1321181	3328238	9237003	2808530	3895751	2887818	3937252	2195431	3905142	3764167	2620298	3553883	2327728	2322326	1933747	3303641	2402745	2599342	2532057	8931474	4475008	3014682	4039845	5272153	6384391	5209887	9365987	7040915	3511614	2620691	2594427	1920328	3129621	4184455	6064921	5011213	2709515	8797774	2307010	2063284	2942708	5811085	1640256	156967
		67.5	2063091	2284030	3763748	1204132	3163323	8947205	2291379	3078235	2672564	3417751	2032980	3694867	3209906	2373636	3496086	2423289	2182204	1694860	3262340	2221434	2463717	2384105	8987882	4333091	3010842	3931001	5034945	6048212	4901535	9423244	6885691	3467333	2606897	2414936	1890325	2723062	4676701	5689021	5038624	2518426	8186164	2219639	1960539	2849230	5593387	1301219	125373
		68.5	1955654	2000585	3834729	1092276	3002810	8568391	1832670	2367441	2469211	2916957	1876804	3463175	2691963	2143197	3410723	2514449	2055847	1478180	3205930	2076509	2332784	2250972	8908681	4191259	3029184	3833540	4805376	5702711	4580372	9362726	6710240	3391429	2584684	2241897	1862345	2323042	5178729	5316267	5005050	2338026	7498064	2149825	1860906	2744051	5314346	1013174	104644
		69.5	1852620	1746127	3896418	985954	2847087	8108258	1436805	1776312	2278495	2449246	1727940	3211319	2223301	1930573	3298455	2597995	1945050	1285194	3132995	1962797	2208852	2131086	8680162	4051322	3068265	3746977	4585049	5355623	4251856	9179869	6518694	3280723	2552536	2075167	1836135	1943651	5638163	4951868	4910619	2169183	6771858	2095215	1764507	2628385	4982180	774538	91020
		70.5	1754660	1520825	3943107	885719	2696347	7578301	1104165	1303678	2100746	2024792	1587258	2941524	1811637	1736715	3160934	2670618	1851063	1116061	3042844	1875427	2093848	2022900	8298359	3914525	3125936	3670670	4375170	5013758	3921399	8878240	6314814	3133806	2509371	1914587	1811372	1595642	5990836	4600411	4758406	2012498	6044805	2052781	1671381	2504015	4607520	581618	82172
		71.5	1662178	1323685	3969837	792252	2550622	6993173	831824	938693	1935959	1649515	1455437	2657274	1459800	1561990	3000754	2729095	1774674	969945	2935633	1809719	1989312	1924912	7770835	3781565	3199102	3603835	4176595	4682868	3594153	8469169	6101844	2951435	2454606	1760083	1787677	1286046	6173039	4265672	4554130	1868304	5348745	2018737	1581486	2373160	4202610	429311	76636
		72.5	1575358	1152915	3972819	706259	2409814	6369750	614435	665283	1783854	1325498	1332962	2363445	1166551	1406256	2821327	2770501	1716316	845337	2812412	1761032	1896421	1835677	7117023	3652660	3283456	3545559	3989889	4367602	3274822	7970392	5882431	2736743	2388191	1611723	1764622	1018288	6138531	3950510	4305626	1736688	4707502	1988472	1494723	2238314	3780411	311778	73469
		73.5	1494211	1006243	3949745	628370	2273733	5726020	445149	465773	1643940	1051702	1220120	2066222	927670	1268966	2626701	2792417	1676152	740340	2675097	1724577	1816036	1753817	6366812	3527664	3373245	3494810	3815371	4071520	2967514	7404003	5658608	2495186	2310613	1469739	1741740	792678	5874060	3656845	4022170	1617509	4136162	1956555	1410952	2102067	3353705	223029	72051
		74.5	1418611	881177	3899940	559064	2142136	5079885	316457	323373	1515569	824803	1117018	1772751	737079	1149264	2421341	2793118	1654156	652896	2526358	1695267	1748753	1678025	5557487	3406207	3461106	3450440	3653159	3797171	2675626	6794060	5431843	2234206	2222865	1334507	1718536	607116	5405949	3385710	3713756	1510436	3641857	1916871	1330012	1966948	2934295	157374	71960
		75.5	1348330	775191	3824311	498624	2014759	4448031	220883	223554	1397982	640036	1023600	1490566	587861	1046090	2209882	2771715	1650138	580959	2369437	1667624	1694969	1607071	4729494	3287844	3538090	3411186	3503217	3546196	2401797	6164286	5203118	1962633	2126374	1206510	1694499	457866	4793697	3137347	3390393	1414983	3225452	1862984	1251747	1835279	2532373	109720	72899
		76.5	1283065	685864	3725134	447126	1891351	3844968	151487	154560	1290351	491919	939671	1226844	473069	958273	1996891	2728233	1663733	522613	2207911	1635826	1654931	1539808	3921821	3172201	3593941	3375669	3365379	3319454	2147883	5536172	4973046	1689888	2022908	1086270	1669116	340283	4113133	2911337	3061519	1330543	2883538	1788773	1176021	1709075	2156109	75726	74652
		77.5	1222461	610957	3605694	404477	1771702	3282339	102179	107354	1191812	374830	864923	987656	386291	884611	1786649	2663609	1694318	476149	2045444	1593951	1628788	1475180	3167853	3059101	3617725	3342404	3239385	3117156	1915002	4927672	4741999	1425128	1914460	974283	1641886	249407	3436768	2706745	2735542	1256426	2610288	1689340	1102736	1589977	1811447	51851	77054
		78.5	1166126	548463	3469871	370477	1655667	2768551	67857	75261	1101492	283406	798968	777343	321983	823936	1582968	2579624	1740882	440113	1885532	1536445	1616620	1412228	2492416	2948658	3598845	3309800	3124899	2938986	1703587	4352546	4510246	1176431	1803124	870954	1612336	180408	2819295	2522259	2419552	1191884	2398937	1562071	1031846	1479225	1502118	35307	79976
		79.5	1113645	496623	3321721	344904	1543182	2308711	44428	53507	1018532	212796	741364	598158	275628	775167	1389062	2478760	1801820	413322	1731304	1458813	1618453	1350104	1910430	2841326	3528363	3276176	3021523	2784220	1513488	3820277	4278072	950168	1690976	776549	1580039	128878	2292040	2356322	2119180	1136134	2242808	1407627	963366	1377671	1229804	23971	83313
		80.5	1064592	453928	3165117	327617	1434273	1904851	28721	38761	942102	158781	691640	450227	243763	737337	1207466	2364012	1874690	394875	1585368	1358439	1634249	1288082	1427146	2737908	3400477	3239782	2928815	2651820	1344071	3336411	4045885	750621	1579970	691160	1544627	90979	1865321	2207240	1838585	1088378	2135941	1230526	897371	1285809	994429	16272	86971
		81.5	1018535	419103	3003486	318663	1329058	1556356	18365	28743	871415	117806	649323	331818	223953	709619	1040012	2238681	1955946	384154	1449729	1235338	1663870	1225573	1039657	2639511	3213850	3198827	2846289	2540502	1194330	2903177	3814286	579898	1471849	614700	1505807	63502	1534943	2073276	1580541	1047812	2073379	1038985	833997	1203827	794507	11076	90868
		82.5	975047	391089	2839646	318398	1227738	1260516	11638	21915	805741	86950	613957	239826	214755	691332	887849	2106153	2040721	380817	1325770	1092610	1707008	1162139	739147	2547466	2972461	3151522	2773424	2448790	1062998	2520211	3584112	438096	1368093	546906	1463378	43846	1289190	1952721	1346599	1013634	2051216	843889	773429	1131668	627514	7584	94923
		83.5	933707	369026	2675751	327621	1130584	1013132	7325	17251	744411	63864	585120	170344	215717	681935	751493	1969712	2122721	384802	1214289	936342	1763091	1097508	513323	2463223	2685667	3096129	2709663	2375031	948645	2185283	3356436	323667	1269881	487370	1417238	29962	1114219	1843949	1137271	985045	2066465	656980	715891	1069086	490246	5240	99055
		84.5	894107	352228	2513311	347735	1037915	809092	4590	14071	686830	46691	562432	119215	227458	681009	630912	1832379	2194343	396328	1115575	774857	1831151	1031580	348597	2388230	2367334	3031029	2654409	2317397	849765	1894955	3132536	233886	1178084	435571	1367394	20270	997344	1745456	952236	961246	2116777	488746	661626	1015703	379136	3665	103173
		85.5	855856	340163	2353281	380936	950071	642872	2871	11930	632478	33982	545571	82465	251846	688229	525625	1696797	2247089	415900	1029501	617399	1909677	964436	231754	2323804	2034118	2954791	2607022	2273857	764843	1645111	2913827	165345	1093279	390911	1313967	13581	928566	1655884	790538	941444	2200029	346603	610882	971054	290515	2603	107177
		86.5	818588	332441	2196180	430449	867386	508946	1798	10539	580922	24621	534273	56587	292315	703318	434796	1565163	2272337	444311	955632	472552	1996447	896335	151017	2271015	1703242	2866254	2566812	2242140	692414	1431374	2701784	114390	1015777	352756	1257191	9014	901010	1574036	650763	924844	2313794	233919	563892	934624	220819	1884	110953
		87.5	781964	328794	2042227	500773	790163	402069	1130	9719	531814	17758	528332	38677	354307	725986	357341	1439203	2262424	482639	893319	346836	2088382	827699	96577	2230560	1390243	2764608	2533033	2219686	631102	1249397	2497846	77474	945655	320471	1197406	5929	910734	1498889	531196	910652	2454692	150107	520862	905876	166731	1394	114370
		88.5	745679	329066	1891479	597911	718646	317477	716	9362	484896	12748	527600	26449	445754	755846	292015	1320181	2211883	532226	841778	243854	2181441	759095	60692	2202639	1107188	2649468	2504873	2203607	579640	1095059	2303329	51388	882802	293440	1135049	3865	956237	1429584	429950	898082	2617652	91584	481961	884261	125275	1057	117279
		89.5	709470	333206	1743953	729447	653006	250979	458	9421	440002	9106	531976	18183	577383	792319	237496	1208937	2118586	594625	800151	164175	2270609	691203	37528	2186802	861696	2520946	2481446	2190670	536895	964579	2119348	33397	826959	271094	1070641	2499	1037703	1365431	345069	886363	2795193	53174	447316	869230	93864	825	119516
		90.5	673123	341257	1599729	904308	593327	198992	298	9896	397052	6470	541393	12632	762310	834506	192446	1105936	1984473	671494	767548	105877	2350007	624772	22861	2181776	656845	2379691	2461788	2177318	501863	854568	1946759	21276	777752	252920	1004766	1602	1155902	1305889	274606	874754	2976836	29431	417014	860227	70309	663	120904
		91.5	636477	353350	1459012	1131879	539609	158521	197	10828	356047	4572	555801	8914	1014067	881075	155572	1011335	1815618	764408	743056	65474	2413177	560574	13738	2185251	491826	2226916	2444849	2159759	473674	762052	1786127	13293	734732	238468	938054	1019	1310612	1250563	216683	862560	3148890	15573	391108	856679	52806	552	121267
		92.5	599432	369696	1322178	1420157	491764	127116	133	12311	317054	3212	575138	6425	1341960	930131	125654	925047	1621522	874572	725738	38891	2453540	499355	8153	2193645	363031	2064382	2429492	2134124	451583	684456	1637719	8149	697392	227360	871154	643	1498460	1199177	169535	849160	3294844	7906	369637	857987	39902	476	120434
		93.5	561954	390578	1189774	1772677	449633	102798	92	14492	280196	2242	599294	4755	1743135	979142	101582	846796	1413761	1002412	714608	22243	2465020	441782	4784	2201894	265261	1894349	2414501	2096715	434959	619576	1501512	4904	665192	219283	804717	404	1710408	1151565	131533	834027	3396576	3870	352638	863500	30453	427	118261
		94.5	524076	416340	1062493	2184341	413003	83998	65	17589	245625	1554	628070	3632	2192586	1024923	82362	776177	1204285	1147038	708591	12285	2442753	388410	2779	2203345	192779	1719495	2398585	2044313	423267	565547	1377227	2898	637566	213990	739368	251	1929556	1107651	101206	816753	3436444	1837	340171	872501	23574	399	114647
		95.5	485902	447365	941122	2637023	381621	69484	48	21908	213507	1069	661129	2879	2635652	1063730	67128	712701	1003797	1305637	706475	6577	2383784	339643	1600	2189877	140079	1542791	2380402	1974530	416058	520807	1264368	1683	613933	211297	675694	156	2130513	1067433	77243	797071	3400049	851	332346	884189	18597	388	109551
		96.5	447601	484051	826478	3096704	355217	58298	36	27856	183994	730	697933	2378	2990662	1091490	55138	655830	820545	1472874	706862	3427	2287614	295727	913	2152419	102345	1367354	2358578	1886140	412945	484051	1162268	961	593696	211079	614221	96	2281736	1030965	58495	774870	3279183	388	329346	897664	15024	396	103008
		97.5	409404	526775	719331	3514462	333523	49702	28	35962	157206	495	737692	2056	3168081	1104180	45773	605009	659747	1640477	708126	1746	2156478	256741	518	2081983	75634	1196286	2331746	1779328	413580	454205	1070138	540	576245	213260	555404	59	2351555	998349	43972	750197	3074176	176	331463	911920	12495	422	95144
		98.5	371592	575835	620340	3833151	316293	43137	23	46877	133212	332	779307	1867	3103814	1098322	38519	559685	523639	1797216	708403	874	1995257	222616	291	1971247	56880	1032507	2298587	1655791	417630	430389	987109	298	560950	217817	499617	36	2316855	969722	32831	723259	2794885	80	339123	925857	10752	471	86175
		99.5	334484	631389	529991	3999515	303318	38180	20	61356	112019	221	821338	1786	2791445	1071534	32964	519328	411981	1929498	705623	432	1811020	193157	163	1816512	43796	878597	2257879	1518654	424750	411892	912274	162	547167	224766	447152	22	2171333	945250	24364	694402	2459798	37	352924	938292	9622	552	76401
		100.5	298423	693362	448560	3978582	294439	34517	17	80211	93568	146	861994	1803	2292377	1023024	28785	483432	322800	2022732	697604	213	1612262	168069	91	1619562	34732	736670	2208556	1372178	434549	398143	844722	87	534231	234163	398213	14	1929378	925122	17990	664089	2093266	17	373657	948001	8997	678	66185
		101.5	263757	761350	376098	3764917	289556	31922	16	104217	77736	95	899168	1923	1713662	953907	25732	451532	253152	2063412	682227	105	1407960	147000	50	1388738	28526	608281	2149762	1221317	446560	388695	783560	46	521473	246093	352921	8	1623062	909548	13232	632872	1721506	8	402334	953766	8826	873	55923
		102.5	230820	834502	312435	3385682	288640	30242	15	133974	64347	62	930517	2165	1165146	867240	23627	423197	199758	2041646	657681	52	1206639	129565	28	1138535	24388	494377	2080912	1071182	460201	383205	727943	24	508224	260668	311323	5	1293115	898761	9708	601352	1368414	4	440192	954441	9114	1177	46009
		103.5	199912	911414	257201	2893724	291732	29381	15	169745	53183	40	953607	2572	721483	767726	22350	398037	159448	1953544	622765	26	1015584	115382	15	887398	21796	395299	2001738	926514	474753	381414	677082	12	493841	278012	273393	3	977815	893009	7118	570144	1052260	2	488668	949019	9930	1659	36794
		104.5	171289	990028	209865	2353442	298946	29299	16	211287	44002	25	966103	3215	408241	661129	21841	375701	129422	1802771	577173	13	840326	104089	8	654098	20434	310822	1912334	791257	489332	383142	630262	6	477731	298255	239048	2	704468	892563	5227	539851	783987	1	549331	936712	11428	2439	28556
		105.5	145143	1067586	169774	1825166	310457	30010	17	257737	36552	16	965996	4214	212172	553504	22100	355873	107358	1600664	521724	7	684424	95370	5	453780	20143	240235	1813178	668285	502887	388267	586849	3	459391	321519	208153	1	486172	897705	3853	511030	567244	0	623722	917013	13889	3727	21474
		106.5	121596	1140636	136203	1353650	326486	31580	19	307588	30588	10	951846	5768	101966	450422	23193	338272	91427	1364661	458413	4	549541	88965	3	295067	20902	182446	1705142	559310	514215	396718	546296	2	438442	347898	180538	0	323574	908728	2858	484183	399767	0	713103	889747	17794	5898	15624
		107.5	100698	1205151	108393	963445	347273	34143	23	358802	25882	6	922995	8196	45673	356332	25270	322646	80250	1115334	390266	2	435723	84683	1	179213	22831	136100	1589474	464952	522006	408463	508146	0	414670	377448	155999	0	209331	925919	2141	459739	275432	0	818057	855102	23948	9618	10984
		108.5	82425	1256748	85591	660624	373021	37909	27	409042	22233	4	879709	12017	19238	274196	28587	308774	72831	872794	320967	1	341794	82408	0	101399	26211	99695	1467762	384923	524927	423495	472035	0	388055	410154	134318	0	132791	949533	1625	438060	186320	0	937951	813622	33685	16071	7452
		109.5	66687	1291039	67076	438208	403831	43190	33	455991	19470	2	823232	18049	7692	205411	33551	296456	68497	653436	254322	0	265784	82111	0	53347	31541	71690	1341872	318271	521731	441825	437687	0	358796	445917	115263	0	83375	979761	1254	419448	124353	0	1070292	766179	49188	27337	4873
		110.5	53336	1304078	52178	282372	439602	50427	42	497688	17455	1	755717	27564	2948	149994	40780	285517	66843	467883	193687	0	205308	83860	0	26071	39622	50596	1213868	263629	511399	463465	404912	0	327308	484518	98598	0	52314	1016674	988	404151	82327	0	1210087	713913	73949	46998	3069
		111.5	42181	1292868	40294	177480	479905	60236	55	532792	16088	0	680038	42463	1093	106922	51188	275800	67690	320462	141494	0	157880	87836	0	11834	51685	35040	1085921	219441	493287	488419	373594	0	294204	525596	84093	0	33120	1060150	798	392389	54378	0	1349383	658149	113358	81013	1859
		112.5	32999	1255842	30893	109226	523841	73451	73	560731	15307	0	599524	65459	396	74539	66099	267166	71062	210084	98992	0	121124	94354	0	4993	69564	23807	960199	184133	467259	516665	343684	0	260253	568624	71522	0	21355	1109775	664	384367	36053	1	1477271	600311	175256	138831	1083
		113.5	25552	1193243	23515	66049	569897	91189	97	581707	15087	0	517621	100166	141	50920	87387	259489	77173	131971	66249	0	92907	103891	0	1961	95902	15868	838767	156227	433775	548143	315185	0	226318	612884	60672	0	14147	1164730	571	380300	24145	2	1580604	541821	270045	234402	606
		114.5	19599	1107288	17768	39363	615831	114905	132	596581	15455	0	437582	150975	50	34162	117609	252655	86417	79569	42380	0	71399	117120	0	718	134332	10373	723488	134415	393914	582742	288136	0	193285	657454	51342	0	9704	1223649	509	380428	16436	4	1645599	484018	409508	386297	326
		115.5	14904	1002089	13326	23179	658651	146430	181	606683	16493	0	362182	222504	18	22561	160087	246564	99350	46145	25909	0	55087	134960	0	246	189544	6651	615938	117586	349305	620284	262599	0	161981	701207	43348	0	6939	1284486	474	385038	11444	9	1660223	428083	603238	615494	168
		116.5	11250	883273	9918	13513	694709	187971	249	613606	18367	0	293536	318497	6	14703	218820	241120	116657	25810	15141	0	42752	158617	0	79	267013	4182	517347	104832	301980	660515	238643	0	133111	742823	36520	0	5203	1344400	461	394477	8200	22	1616914	374995	851894	939106	83
		117.5	8441	757381	7323	7811	719997	242000	344	619010	21355	0	233008	440177	2	9478	298065	236240	139064	13967	8466	0	33434	189639	0	24	372151	2579	428552	95436	254151	703097	216333	0	107202	780815	30707	0	4106	1399701	471	409162	6080	60	1514891	325500	1138358	1359219	39
		118.5	6305	631124	5362	4481	730619	310993	476	624475	25910	0	181227	584408	0	6060	401387	231844	167181	7340	4534	0	26393	229947	0	7	508603	1560	349997	88850	207964	747598	195715	0	84577	813588	25770	0	3421	1445895	506	429576	4689	171	1361208	280109	1421230	1849113	18
		119.5	4697	510634	3892	2552	723428	396929	660	631406	32750	0	138177	742383	0	3851	530043	227857	201243	3761	2331	0	21061	281842	0	2	675690	925	281740	84679	165270	793498	176818	0	65349	839506	21589	0	3013	1477894	572	456263	3779	514	1169996	239106	1637995	2343876	8
		120.5	3497	400850	2800	1444	696695	500515	914	640969	42994	0	103344	899700	0	2439	680818	224211	240753	1889	1153	1	17013	347947	0	0	865488	538	223494	82656	127442	840190	159642	0	49444	856992	18056	0	2805	1490417	681	489788	3194	1573	959915	202579	1723288	2745630	3
		121.5	2608	305127	1996	811	650650	620155	1265	654055	58373	0	75870	1038405	0	1543	843876	220841	284065	934	551	2	13929	431061	0	0	1060770	307	174687	82630	95285	886988	144160	0	36633	864636	15077	0	2756	1478578	854	530687	2840	4813	750499	170451	1638243	2949986	1
		122.5	1954	225126	1408	451	587715	750849	1748	671251	81514	0	54720	1140770	0	977	1001749	217684	328044	457	255	5	11568	533869	0	0	1235522	172	134526	84545	69041	933147	130323	0	26582	861317	12571	0	2851	1438642	1126	579368	2661	14367	558502	142518	1394622	2887645	0
		123.5	1474	160954	984	249	512301	883382	2413	692790	116292	0	38805	1193657	0	620	1130797	214681	367997	223	115	10	9754	658495	0	0	1359365	94	102076	88438	48463	977876	118059	0	18896	846319	10466	0	3094	1368807	1555	635982	2630	40882	395321	118487	1054942	2560172	0
		124.5	1123	111499	680	136	430166	1004334	3330	718481	168186	0	27083	1191825	0	396	1205952	211776	398092	109	50	23	8357	805881	0	0	1405595	51	76324	94418	32950	1020365	107280	0	13164	819435	8701	0	3507	1269856	2242	700242	2743	108414	266084	98008	704557	2045798	0
		125.5	866	74843	465	74	347474	1097440	4595	747608	244449	0	18620	1138920	0	254	1208023	208915	412415	54	22	56	7277	975037	0	0	1360257	27	56251	102660	21701	1059804	97889	0	8993	781036	7224	0	4130	1145482	3359	771204	3015	262215	170338	80705	413381	1467662	0
		126.5	680	48689	315	39	269794	1146507	6348	778812	353708	0	12624	1045875	0	164	1130947	206048	406504	27	9	142	6442	1162270	0	0	1228128	14	40877	113379	13847	1095411	89784	0	6027	732101	5989	0	5029	1002125	5195	847033	3485	566830	103772	66195	212313	942563	0
		127.5	544	30709	211	21	201305	1139459	8786	809961	504461	0	8448	927569	0	107	985427	203125	378934	14	4	373	5800	1360580	0	0	1032238	7	29303	126809	8564	1126448	82862	0	3966	674190	4959	1	6295	848273	8239	924791	4224	1074934	60220	54110	95247	540910	0
		128.5	445	18788	139	11	144388	1072319	12193	838082	701874	0	5586	799149	0	70	796536	200102	332245	7	2	993	5311	1559451	0	0	806681	4	20734	143153	5136	1152244	77023	0	2564	609361	4100	2	8057	693313	13300	1000311	5349	1758512	33332	44104	37294	277166	0
		129.5	373	11156	91	6	99646	951492	16973	859386	942779	0	3654	673217	0	47	595902	196936	272666	4	0	2637	4944	1745272	0	0	585984	2	14492	162518	2989	1172209	72175	0	1630	540034	3386	4	10485	546191	21672	1068251	7045	2445125	17625	35862	12752	126846	0
		130.5	323	6434	59	3	66267	793047	23710	869489	1210022	0	2366	558442	0	31	412035	193590	208558	2	0	6886	4679	1902536	0	0	395903	0	10014	184838	1690	1185844	68237	0	1020	468812	2792	8	13806	414166	35349	1122392	9601	2852988	8919	29103	3815	51916	0
		131.5	288	3608	38	1	42558	618861	33228	863872	1469110	0	1518	459493	0	21	263209	190031	148139	1	0	17393	4500	2015768	0	0	249129	0	6848	209767	929	1192746	65136	0	629	398281	2299	15	18310	301983	57211	1156246	13462	2763813	4328	23581	1001	19046	0
		132.5	267	1969	24	0	26466	450959	46690	838611	1671300	0	967	377819	0	15	155419	186229	97420	0	0	41834	4397	2071923	0	0	146328	0	4640	236575	497	1192615	62815	0	383	330816	1890	29	24357	211597	91078	1163942	19306	2204014	2019	19085	232	6283	0
		133.5	256	1046	15	0	15990	306242	65693	791286	1765829	0	611	312728	0	10	84953	182162	59173	0	0	94353	4361	2062755	0	0	80449	0	3119	264062	259	1185250	61229	0	230	268404	1552	59	32383	142457	141391	1141281	28139	1437529	907	15433	47	1871	0
		134.5	255	542	10	0	9422	193562	92379	721874	1718901	0	384	262389	0	7	43088	177811	33137	0	0	196643	4389	1986581	0	0	41541	0	2083	290522	132	1170553	60345	0	136	212523	1273	120	42901	92177	212252	1086739	41424	763503	394	12473	9	506	0
		135.5	265	274	6	0	5439	113810	129500	633335	1530710	0	240	224589	0	5	20345	173165	17089	0	0	373482	4478	1848927	0	0	20223	0	1384	313802	65	1148526	60147	0	80	164082	1042	243	56498	57365	305642	1002128	61201	329430	165	10079	1	125	0
		136.5	287	136	4	0	3091	62269	180376	531581	1239574	0	149	197206	0	4	8979	168221	8111	0	0	638164	4630	1661818	0	0	9322	0	916	331475	32	1119271	60632	0	47	123423	851	488	73819	34377	419001	892692	90188	115420	67	8145	0	28	0
		137.5	325	66	2	0	1739	31741	248642	424669	908425	0	92	178456	0	2	3723	162979	3543	0	0	969498	4847	1441834	0	0	4087	0	606	341161	15	1082998	61810	0	27	90377	695	972	95554	19870	543008	766495	131775	32883	27	6583	0	6	0
		138.5	382	31	2	0	973	15104	337632	321327	600305	0	57	166994	0	2	1458	157449	1425	0	0	1295730	5133	1207411	0	0	1712	0	401	340920	7	1040022	63708	2	15	64375	566	1900	122412	11100	660994	633200	189832	7642	10	5324	0	1	0
		139.5	469	15	0	0	546	6731	449268	229216	356862	0	35	161936	0	1	543	151647	528	0	0	1509345	5494	976030	0	0	689	0	266	329690	3	990779	66365	6	9	44573	460	3632	155090	6009	751428	502508	268220	1456	4	4308	0	0	0
		140.5	599	7	0	0	308	2820	582429	153483	190639	0	22	162833	0	0	193	145595	181	0	0	1520171	5940	761933	0	0	267	0	177	307609	1	935826	69837	21	5	29980	374	6750	194233	3161	793723	382665	369931	229	1	3489	0	0	0
		141.5	793	3	0	0	177	1116	731041	96087	91538	0	13	169643	0	0	67	139322	57	0	0	1315018	6479	574794	0	0	100	0	119	276137	0	875853	74191	75	3	19576	303	12146	240378	1622	775605	279406	495913	30	0	2829	0	0	0
		142.5	1087	1	0	0	103	420	882528	56039	39566	0	8	182687	0	0	22	132860	17	0	0	971842	7124	419431	0	0	37	0	80	237902	0	811681	79510	262	2	12402	245	21064	293893	814	698569	195533	643748	3	0	2297	0	0	0
		143.5	1537	0	0	0	62	151	1017702	30349	15437	0	5	202573	0	0	7	126249	5	0	0	611159	7891	296407	0	0	13	0	55	196272	0	744264	85887	889	0	7619	198	35084	354882	402	578212	131147	806606	0	0	1867	0	0	0
		144.5	2233	0	0	0	38	53	1113202	15220	5458	0	3	230071	0	0	2	119530	1	1	0	326172	8794	203159	0	0	5	0	38	154763	0	674677	93423	2867	0	4537	160	55937	423077	196	438822	84333	972953	0	0	1520	0	0	0
		145.5	3320	0	0	0	25	18	1146917	7051	1758	0	2	265871	0	0	0	112747	0	2	0	147525	9853	135287	0	0	2	0	27	116445	0	604092	102226	8682	0	2618	129	85152	497705	95	304876	52028	1127432	0	0	1240	0	0	0
		146.5	5028	0	0	0	17	6	1105287	3011	519	0	1	310181	0	0	0	105948	0	4	0	56539	11087	87701	0	0	0	0	19	83489	0	533744	112404	24346	0	1463	103	123502	577345	46	193727	30826	1253058	0	0	1013	0	0	0
		147.5	7720	0	0	0	12	2	989616	1184	141	0	0	362114	0	0	0	99177	0	7	0	18380	12519	55470	0	0	0	0	14	56983	0	464888	124057	62427	0	792	83	170401	659787	22	112555	17563	1334345	0	0	829	0	0	0
		148.5	11957	0	0	0	9	0	817896	428	36	0	0	418932	0	0	0	92480	0	14	0	5079	14171	34315	0	0	0	0	10	36993	0	398745	137266	144680	0	415	66	223446	741942	11	59813	9639	1360577	0	0	680	0	0	0
		149.5	18584	0	0	0	7	0	620195	142	9	0	0	475341	0	0	0	85903	0	27	0	1197	16066	20819	0	0	0	0	8	22833	0	336436	152086	299851	0	210	53	278353	819829	5	29099	5105	1328218	0	0	560	0	0	0
		150.5	28840	0	0	0	6	0	429062	43	2	0	0	523268	0	0	0	79484	0	54	0	242	18227	12423	0	0	0	0	6	13395	0	278929	168525	550421	0	103	43	329456	888706	3	12979	2615	1241704	0	0	462	0	0	0
		151.5	44459	0	0	0	5	0	269445	12	0	0	0	552688	0	0	0	73263	0	112	0	42	20672	7313	0	0	0	0	5	7470	0	226978	186535	887290	0	49	34	370741	943379	1	5319	1298	1112341	0	0	382	0	0	0
		152.5	67753	0	0	0	5	0	152910	3	0	0	0	553882	0	0	0	67272	0	233	1	6	23417	4262	0	0	0	0	4	3961	0	181089	205991	1246674	0	23	27	397127	978716	0	2008	627	955742	0	0	317	0	0	0
		153.5	101593	0	0	0	5	0	78119	0	0	0	0	520864	0	0	0	61539	0	486	4	0	26471	2467	0	0	0	0	3	1998	0	141497	226676	1516822	0	10	22	405603	990330	0	700	295	788604	0	0	264	0	0	0
		154.5	149227	0	0	0	6	0	35816	0	0	0	0	454676	0	0	0	56087	0	1004	12	0	29835	1423	0	0	0	0	3	959	0	108165	248271	1589346	0	4	17	395836	975330	0	226	135	625796	0	0	220	0	0	0
		155.5	213850	0	0	0	7	0	14701	0	0	0	0	364605	0	0	0	50935	0	2048	37	0	33497	821	0	0	0	0	3	439	0	80810	270341	1427663	0	2	14	370074	933007	0	68	61	478397	0	0	185	0	0	0
		156.5	297873	0	0	0	8	0	5393	0	0	0	0	265942	0	0	0	46096	0	4090	112	0	37433	475	0	0	0	0	2	192	0	58948	292340	1095407	0	0	11	332439	865246	0	19	27	352957	0	0	155	0	0	0
		157.5	401944	0	0	0	11	0	1766	0	0	0	0	174809	0	0	0	41575	0	7950	335	0	41601	277	0	0	0	0	2	80	0	41949	313616	715927	0	0	9	287893	776521	0	5	12	251818	0	0	131	0	0	0
		158.5	523895	0	0	0	15	0	517	0	0	0	0	102668	0	0	0	37377	0	14958	975	0	45939	164	0	0	0	0	2	32	0	29097	333434	397804	0	0	7	241231	673395	0	1	5	174091	0	0	112	0	0	0
		159.5	657940	0	0	0	22	0	135	0	0	0	0	53458	0	0	0	33499	0	27099	2726	0	50369	98	0	0	0	0	2	12	0	19659	351006	187709	0	0	5	196345	563600	0	0	2	116871	0	0	95	0	0	0
		160.5	794505	0	0	0	34	0	32	0	0	3	0	24505	0	0	0	29936	0	47071	7225	0	54789	60	0	0	0	0	2	4	0	12930	365535	75190	0	0	4	155881	454881	0	0	0	76350	0	0	82	0	0	0
		161.5	921021	0	0	0	55	0	7	0	0	8	0	9829	0	0	0	26678	0	78096	17946	0	59081	37	0	0	0	0	3	2	0	8274	376271	25577	0	0	3	121237	353897	0	0	0	48644	0	0	71	0	0	0
		162.5	1023722	0	0	0	91	0	1	0	0	22	0	3432	0	0	0	23714	0	123388	41319	0	63112	24	0	0	0	0	3	0	0	5150	382562	7396	0	0	3	92784	265422	0	0	0	30289	0	0	61	0	0	0
		163.5	1090160	0	1	0	155	0	0	0	0	59	0	1038	0	0	0	21030	0	185204	87273	0	66738	15	0	0	0	0	3	0	0	3117	383917	1821	0	0	2	70190	192012	0	0	0	18472	0	0	54	0	0	0
		164.5	1111786	0	3	0	271	0	0	0	0	154	0	271	0	0	0	18609	0	263657	167524	0	69813	10	0	0	0	0	4	0	0	1835	380047	383	0	0	2	52724	134129	0	0	0	11056	0	0	47	0	0	0
		165.5	1085836	0	5	0	483	0	0	0	0	389	0	61	0	0	0	16436	0	355624	289746	0	72195	7	0	0	0	0	5	0	0	1050	370908	69	0	0	1	39502	90623	0	0	0	6507	0	0	42	0	0	0
		166.5	1015921	0	10	0	867	0	0	0	0	940	0	12	0	0	0	14492	0	454303	448088	0	73760	5	0	0	0	0	6	0	0	585	356708	11	0	0	1	29649	59349	0	0	0	3774	0	0	37	0	0	0
		167.5	911153	0	21	0	1561	0	0	0	0	2172	0	2	0	0	0	12759	0	549804	615394	0	74405	4	0	0	0	0	7	0	0	317	337910	1	0	0	0	22390	37777	0	0	0	2161	0	0	33	0	0	0
		168.5	784096	0	44	0	2801	0	0	0	0	4779	0	0	0	0	0	11219	0	630866	746101	0	74063	3	0	0	0	0	9	0	0	167	315195	0	0	0	0	17079	23447	0	0	0	1223	0	0	30	0	0	0
		169.5	648221	0	92	0	4972	0	0	0	0	9997	0	0	0	0	0	9856	0	687276	794451	0	72708	2	0	0	0	0	12	0	0	86	289420	0	0	0	0	13210	14243	0	0	0	686	0	0	28	0	0	0
		170.5	515571	0	195	0	8675	0	0	0	0	19841	0	0	0	0	0	8653	0	712213	739748	0	70357	2	0	0	0	0	16	0	0	43	261550	0	0	0	0	10396	8503	0	0	0	382	0	0	25	0	0	0
		171.5	395181	0	410	0	14784	0	0	0	0	37317	0	0	0	0	0	7593	0	703713	600218	0	67076	2	0	0	0	0	22	0	0	21	232592	0	0	0	0	8352	5011	0	0	0	211	0	0	24	0	0	0
		172.5	292454	0	852	0	24459	2	0	0	0	66476	0	0	0	0	0	6662	0	664805	423180	0	62973	1	0	0	0	0	29	0	0	10	203521	0	0	0	0	6867	2930	0	0	0	116	0	0	22	0	0	0
		173.5	209394	0	1742	0	39059	5	0	0	0	112153	0	0	0	0	0	5845	0	602384	258718	0	58193	1	0	0	0	0	40	0	0	5	175223	0	0	0	0	5792	1708	0	0	0	64	0	0	21	0	0	0
		174.5	145366	0	3489	0	59872	19	0	0	0	179285	0	0	0	0	0	5131	0	525341	136964	0	52910	1	0	0	0	0	56	0	0	2	148441	0	0	0	0	5022	998	0	0	0	35	0	0	20	0	0	0
		175.5	98077	0	6805	0	87638	66	0	0	0	271806	0	0	0	0	0	4506	0	442613	62739	0	47314	1	0	0	0	0	78	0	0	0	123748	0	0	0	0	4482	588	1	0	0	19	0	0	19	0	0	0
		176.5	64466	0	12876	0	121898	222	0	0	0	391319	0	0	0	0	0	3962	0	361693	24863	0	41596	1	0	0	0	0	109	0	0	0	101534	0	0	0	0	4122	351	2	0	0	10	0	0	19	0	0	0
		177.5	41386	0	23530	0	160384	724	0	0	0	535896	0	0	0	0	0	3487	0	287861	8528	0	35942	1	0	0	0	0	152	0	0	0	82008	0	0	0	0	3907	214	4	0	0	6	0	0	18	0	0	0
		178.5	26018	0	41390	0	198768	2244	0	0	0	699448	0	0	0	0	0	3073	0	224074	2535	0	30513	1	0	0	0	0	213	0	0	0	65222	0	0	0	0	3819	133	8	0	0	3	0	0	18	0	0	0
		179.5	16061	0	69864	0	231129	6520	0	0	0	871976	0	0	0	0	0	2714	0	171328	654	0	25444	1	0	0	0	0	297	0	0	0	51092	0	0	0	0	3846	85	15	0	0	2	0	0	18	0	0	0
		180.5	9762	0	112878	0	251264	17553	0	0	0	1040757	0	0	0	0	2	2401	0	129228	147	0	20834	1	0	0	0	0	414	0	0	0	39436	0	0	0	0	3988	57	29	0	0	0	0	0	19	0	0	0
		181.5	5858	0	174205	0	254538	43299	0	0	0	1192229	0	0	0	0	4	2128	0	96565	29	0	16748	1	0	0	0	0	573	0	0	0	30004	0	0	0	0	4252	39	58	0	0	0	0	0	19	0	0	0
		182.5	3482	0	256407	0	239573	96841	0	0	0	1314098	0	0	0	0	11	1892	0	71783	5	0	13215	2	0	0	0	0	789	0	0	0	22512	0	0	0	0	4654	28	112	0	0	0	0	0	20	0	0	0
		183.5	2055	0	359535	0	208941	194526	0	0	0	1397149	0	0	0	0	28	1686	0	53296	0	0	10232	2	0	0	0	0	1076	0	0	0	16666	0	0	0	0	5219	21	216	0	0	0	0	0	21	0	0	0
		184.5	1209	0	479980	0	168453	347943	0	0	0	1436374	0	0	0	0	68	1507	0	39673	0	0	7774	2	0	0	0	0	1456	0	0	0	12180	0	0	0	0	5980	17	410	0	0	0	0	0	22	0	0	0
		185.5	710	0	609944	0	125280	549944	0	0	0	1431253	0	0	0	0	161	1351	0	29715	0	0	5794	2	0	0	0	0	1948	0	0	0	8792	0	0	0	0	6986	14	766	0	0	0	0	0	23	0	0	0
		186.5	418	0	737962	0	85789	762863	0	0	0	1385272	0	0	0	0	368	1215	0	22469	0	0	4236	3	0	0	0	0	2578	0	0	0	6273	0	0	0	0	8294	12	1402	0	0	0	0	0	25	0	0	0
		187.5	248	0	850577	0	54004	923197	0	0	0	1304913	2	0	0	0	810	1097	0	17204	0	0	3038	3	0	0	0	0	3371	0	0	0	4426	0	0	0	0	9976	11	2505	0	0	0	0	0	27	0	0	0
		188.5	148	0	934846	0	31208	969633	0	0	0	1198428	4	0	0	0	1710	994	0	13375	0	0	2136	4	0	0	0	0	4350	0	0	0	3091	0	0	0	0	12117	11	4360	0	0	0	0	0	30	0	0	0
		189.5	90	0	980980	0	16537	879951	0	0	0	1074649	8	0	0	0	3459	904	0	10583	0	0	1473	4	0	0	0	0	5539	0	0	0	2137	0	0	0	0	14812	11	7364	0	0	0	0	0	33	0	0	0
		190.5	55	0	984339	0	8027	687428	0	0	0	942017	16	0	0	0	6682	826	0	8540	0	0	996	5	0	0	0	0	6956	0	0	0	1465	0	0	0	0	18157	12	12041	0	0	0	0	0	37	0	0	0
		191.5	34	0	946176	0	3567	460877	0	0	0	807921	35	0	0	0	12301	758	0	7039	0	0	661	5	0	0	0	0	8611	0	0	0	996	0	0	0	0	22241	13	19016	0	0	0	0	0	42	0	0	0
		192.5	22	0	872995	0	1450	264532	0	0	0	678327	72	0	0	0	21546	698	0	5935	0	0	430	6	0	0	0	0	10508	0	0	0	672	0	0	0	0	27124	16	28945	0	0	0	0	0	48	0	0	0
		193.5	14	0	774836	0	539	129749	0	0	0	557663	147	0	0	0	35859	646	0	5123	0	0	274	6	0	0	0	0	12639	0	0	0	450	0	0	0	0	32815	20	42381	0	0	0	0	0	55	0	0	0
		194.5	10	0	663093	0	183	54314	0	0	0	448882	298	0	0	0	56656	601	0	4530	0	0	171	7	0	0	0	0	14985	0	0	0	300	0	0	0	0	39245	25	59591	0	0	0	0	0	64	0	0	0
		195.5	7	0	548481	0	57	19389	0	0	0	353628	589	0	0	0	84930	562	0	4105	0	0	105	8	0	0	0	0	17516	0	0	0	199	0	0	0	0	46232	34	80342	0	0	0	0	0	74	0	0	0
		196.5	5	0	439603	0	16	5901	0	0	0	272469	1138	0	0	0	120769	527	0	3811	0	0	63	8	0	0	0	0	20194	0	0	0	131	0	0	0	0	53464	48	103728	0	0	0	0	0	87	0	0	0
		197.5	4	0	342280	0	4	1532	0	0	0	205127	2141	0	0	0	162930	498	0	3625	0	0	37	9	0	0	0	0	22971	0	0	0	86	0	0	0	0	60488	68	128099	0	0	0	0	0	103	0	0	0
		198.5	3	0	259564	0	0	339	0	0	0	150706	3915	0	0	0	208650	472	0	3529	0	0	22	9	0	0	0	0	25794	0	0	0	57	0	0	0	0	66740	101	151174	0	0	0	0	0	123	0	0	0
		199.5	2	0	192206	0	0	64	0	0	0	107897	6934	0	0	0	253849	450	0	3514	0	0	12	9	0	0	0	0	28611	0	0	0	37	0	0	0	0	71590	152	170353	0	0	0	0	0	148	0	0	0
		200.5	2	0	139334	0	0	10	0	0	0	75152	11875	0	0	0	293756	431	0	3575	0	0	7	9	0	0	0	0	31369	0	0	0	24	0	0	0	0	74435	233	183182	0	0	0	0	0	178	0	0	0
		201.5	2	0	99131	0	0	1	0	0	0	50832	19619	0	0	0	323819	414	0	3712	0	0	4	9	0	0	0	0	34023	0	0	0	16	0	0	0	0	74807	362	187872	0	0	0	0	0	215	0	0	0
		202.5	2	0	69387	0	0	0	0	0	0	33323	31211	0	0	0	340653	401	0	3928	0	0	2	9	2	0	0	0	36535	0	0	0	10	0	0	0	0	72473	568	183712	0	0	0	0	0	261	0	0	0
		203.5	2	0	47897	0	0	0	0	0	0	21128	47731	0	0	0	342717	390	0	4228	0	0	1	9	3	0	0	0	38877	0	0	0	7	0	0	0	0	67513	894	171243	0	0	0	0	0	318	0	0	0
		204.5	2	0	32681	0	0	0	0	0	0	12929	70069	0	0	0	330537	381	0	4624	0	0	0	8	4	0	0	0	41033	0	0	0	4	0	0	0	0	60333	1407	152140	0	0	0	0	0	389	0	0	0
		205.5	2	0	22090	0	0	0	0	0	0	7619	98607	0	0	0	306428	374	0	5127	0	0	0	8	7	0	0	0	42999	0	0	0	3	0	0	0	0	51608	2205	128837	0	0	0	0	0	477	0	0	0
		206.5	2	0	14824	0	0	0	0	0	0	4315	132872	0	0	0	273870	370	0	5756	0	0	0	7	10	0	0	0	44782	0	0	0	2	0	0	0	0	42167	3427	104008	0	0	0	0	0	586	0	0	0
		207.5	3	0	9896	0	0	0	0	0	0	2343	171263	0	0	0	236729	367	0	6531	0	0	0	6	16	0	0	0	46397	0	0	0	1	0	0	0	0	32847	5261	80061	0	0	0	0	0	720	0	0	0
		208.5	3	0	6584	0	0	0	0	0	0	1217	210969	0	0	0	198579	366	0	7474	0	0	0	6	25	0	0	0	47871	0	0	0	0	0	0	0	0	24352	7947	58784	0	0	0	0	0	887	0	0	0
		209.5	4	0	4375	0	0	0	0	0	0	604	248180	0	0	0	162241	366	0	8615	0	0	0	5	38	0	0	0	49235	0	0	0	0	0	0	0	0	17154	11770	41188	0	0	0	0	0	1092	0	0	0
		210.5	6	0	2909	0	0	0	0	0	0	285	278632	0	0	0	129593	369	0	9983	0	0	0	4	57	0	0	0	50527	0	0	0	0	0	0	0	0	11466	17033	27555	0	0	0	0	0	1344	0	0	0
		211.5	8	0	1938	0	0	0	0	0	0	128	298386	0	0	0	101603	373	0	11611	0	0	0	3	85	0	0	0	51789	0	0	0	0	0	0	0	0	7261	24010	17612	0	0	0	0	0	1653	0	0	0
		212.5	13	0	1296	0	0	0	0	0	0	55	304664	0	0	0	78505	378	0	13533	0	0	0	3	125	0	0	0	53063	0	0	0	0	0	0	0	0	4352	32865	10763	0	0	0	0	0	2031	0	0	0
		213.5	20	0	872	0	0	0	0	0	0	22	296489	0	0	0	60029	386	0	15783	0	0	0	2	183	0	0	0	54396	0	0	0	0	0	0	0	0	2466	43562	6293	0	0	0	0	0	2490	0	0	0
		214.5	32	0	590	0	0	0	0	0	0	8	274932	0	0	0	45614	395	0	18393	0	0	0	2	264	0	0	0	55834	0	0	0	0	0	0	0	0	1320	55764	3524	0	0	0	0	0	3045	0	0	0
		215.5	53	0	403	0	0	0	0	0	2	3	242882	0	0	0	34589	407	0	21390	0	0	0	1	377	0	0	0	57424	0	0	0	0	0	0	0	0	666	68775	1892	0	0	0	0	0	3714	0	0	0
		216.5	90	0	278	0	0	0	0	0	4	1	204392	0	0	0	26283	420	0	24793	0	0	0	1	531	0	0	0	59214	0	0	0	0	0	0	0	0	317	81535	975	0	0	0	0	0	4514	0	0	0
		217.5	156	0	194	0	0	0	0	0	8	0	163838	0	0	0	20094	435	0	28609	0	0	0	0	738	0	0	0	61251	0	0	0	0	0	0	0	0	142	92724	483	0	0	0	0	0	5466	0	0	0
		218.5	273	0	138	0	0	0	0	0	16	0	125099	0	0	0	15518	453	0	32831	0	0	0	0	1013	0	0	0	63586	0	0	0	0	0	0	0	0	60	100960	230	0	0	0	0	0	6589	0	0	0
		219.5	485	0	99	0	0	0	0	0	31	0	90993	0	0	0	12150	473	0	37436	0	0	0	0	1372	0	0	0	66268	0	0	0	0	0	0	0	0	24	105061	105	0	0	0	0	0	7906	0	0	0
		220.5	863	0	72	0	0	0	0	0	60	0	63057	0	0	0	9678	496	0	42377	0	0	0	0	1832	0	0	0	69349	0	0	0	0	0	0	0	0	9	104324	47	0	0	0	0	0	9435	0	0	0
		221.5	1538	0	53	0	0	0	0	0	113	0	41640	0	0	0	7869	521	0	47587	0	0	0	0	2412	0	0	0	72880	0	0	0	0	0	0	0	1	3	98703	20	0	0	0	0	0	11197	0	0	0
		222.5	2726	0	40	0	0	0	0	0	206	0	26207	0	0	0	6550	549	0	52976	0	0	0	0	3131	0	0	0	76915	0	0	0	0	0	0	0	1	1	88862	8	0	0	0	0	0	13206	0	0	0
		223.5	4785	0	31	0	0	0	0	0	365	0	15725	0	0	0	5595	581	0	58433	0	0	0	0	4005	0	0	0	81504	0	0	0	0	0	0	0	2	0	76035	3	0	0	0	0	0	15475	0	0	0
		224.5	8276	0	25	0	0	0	0	0	629	0	8998	0	0	0	4915	615	0	63827	0	0	0	0	5048	0	0	0	86697	0	0	0	0	0	0	0	2	0	61766	1	0	0	0	0	0	18010	0	0	0
		225.5	14041	0	20	0	0	0	0	0	1055	0	4912	0	0	0	4449	654	0	69015	0	0	0	0	6268	0	0	0	92539	0	0	0	0	0	0	0	3	0	47590	0	0	0	0	0	0	20808	0	0	0
		226.5	23260	0	16	0	0	0	0	0	1717	0	2559	0	0	0	4154	696	0	73845	0	0	0	0	7664	0	0	0	99063	0	0	0	0	0	0	0	3	0	34748	0	0	0	0	0	0	23858	0	0	0
		227.5	37457	0	14	0	0	0	0	0	2715	0	1273	0	0	0	4004	743	0	78164	0	0	0	0	9229	0	0	0	106292	0	0	0	0	0	0	0	4	0	24024	0	0	0	0	0	0	27139	0	0	0
		228.5	58393	0	12	0	0	0	0	0	4163	0	605	0	0	0	3987	795	0	81830	0	0	0	0	10941	0	0	0	114227	0	0	0	0	0	0	0	6	0	15717	0	0	0	0	0	0	30616	0	0	0
		229.5	87771	0	11	0	0	0	0	0	6191	0	274	0	0	0	4098	851	0	84715	0	0	0	0	12767	0	0	0	122842	0	0	0	0	0	0	0	7	0	9725	0	0	0	0	0	0	34243	0	0	0
		230.5	126721	0	10	0	0	0	0	0	8924	0	119	0	0	0	4347	914	0	86714	0	0	0	0	14663	0	0	0	132073	0	0	0	0	0	0	0	10	0	5687	0	0	0	0	0	0	37961	0	0	0
		231.5	175102	0	9	0	0	0	0	0	12462	0	49	0	0	0	4754	982	0	87755	0	0	0	0	16571	0	0	0	141811	0	0	2	0	0	0	0	12	0	3142	0	0	0	0	0	0	41699	0	0	0
		232.5	230791	0	9	0	0	0	0	0	16854	0	20	0	0	0	5352	1056	0	87796	0	0	0	0	18426	0	0	0	151890	0	0	4	0	0	0	0	16	0	1640	0	0	0	0	0	0	45375	0	0	0
		233.5	289241	0	9	0	0	0	0	0	22066	0	7	0	0	0	6190	1137	0	86835	0	0	0	0	20156	0	0	0	162080	0	0	9	0	0	0	0	21	0	808	0	0	0	0	0	0	48898	0	0	0
		234.5	343669	0	10	0	0	0	0	0	27958	0	3	0	0	0	7339	1225	0	84905	0	0	0	0	21688	0	0	0	172079	0	0	20	0	0	0	0	27	0	376	0	0	0	0	0	0	52174	0	0	0
		235.5	386087	0	10	0	0	0	0	0	34271	0	0	0	0	0	8898	1322	0	82073	0	0	0	0	22952	0	0	0	181516	0	0	44	0	0	0	0	34	0	165	0	0	0	0	0	0	55108	0	0	0
		236.5	409081	0	11	0	0	0	0	0	40632	0	0	0	0	0	10997	1426	0	78434	0	0	0	0	23887	0	0	0	189956	0	0	93	0	0	0	0	44	0	68	0	0	0	0	0	0	57606	0	0	0
		237.5	407868	0	13	0	0	0	0	0	46579	0	0	0	0	0	13816	1539	0	74110	0	0	0	0	24447	0	0	0	196912	0	0	191	0	0	0	0	57	0	27	0	0	0	0	0	0	59584	0	0	0
		238.5	381868	0	15	0	0	0	0	0	51620	0	0	0	0	0	17583	1661	0	69236	0	0	0	0	24600	0	0	0	201876	0	0	383	0	0	0	0	73	0	10	0	0	0	0	0	0	60970	0	0	0
		239.5	335098	0	17	0	0	0	0	0	55292	0	0	0	0	0	22590	1793	0	63959	0	0	0	0	24337	0	0	0	204357	0	0	744	0	0	0	0	93	0	3	0	0	0	0	0	0	61711	0	0	0
		240.5	275145	0	21	0	0	0	0	0	57230	0	0	0	0	0	29196	1935	0	58426	0	0	0	0	23671	0	0	0	203922	0	0	1397	0	0	0	0	119	0	1	0	0	0	0	0	0	61771	0	0	0
		241.5	211071	0	27	0	0	0	0	0	57234	0	0	0	0	0	37821	2088	0	52780	0	0	0	0	22632	0	0	0	200252	0	0	2533	0	0	0	0	151	0	0	0	0	0	0	0	0	61139	0	0	0
		242.5	151076	0	35	0	0	0	0	0	55294	0	0	0	0	0	48925	2251	0	47154	0	0	0	0	21270	0	0	0	193194	0	0	4428	0	0	0	0	192	0	0	0	0	0	0	0	0	59829	0	0	0
		243.5	100776	0	46	0	0	0	0	0	51599	0	0	0	0	0	62970	2426	0	41664	0	0	0	0	19649	0	0	0	182798	0	0	7451	0	0	0	0	242	0	0	0	0	0	0	0	0	57875	0	0	0
		244.5	62587	0	62	0	0	0	0	0	46506	0	0	0	0	0	80345	2612	0	36410	0	0	0	0	17841	0	0	0	169344	0	0	12055	0	0	0	0	305	0	0	0	0	0	0	0	0	55336	0	0	0
		245.5	36158	0	85	0	0	0	0	0	40480	0	0	0	0	0	101264	2809	0	31470	0	0	0	0	15922	0	0	0	153336	0	0	18725	0	0	0	0	382	0	0	0	0	0	0	0	0	52290	0	0	0
		246.5	19418	0	119	0	0	0	0	0	34026	0	0	0	0	0	125634	3018	0	26903	0	0	0	0	13964	0	0	0	135477	0	0	27886	0	0	0	0	477	0	0	0	0	0	0	0	0	48829	0	0	0
		247.5	9688	0	169	0	0	0	0	0	27618	0	0	0	0	0	152912	3238	0	22746	0	0	0	0	12037	0	0	0	116603	0	0	39777	0	0	0	0	593	0	0	0	0	0	0	0	0	45055	0	0	0
		248.5	4489	0	244	0	0	0	0	0	21645	0	0	0	0	0	181992	3470	0	19021	0	0	0	0	10196	0	0	0	97601	0	0	54284	0	0	0	0	734	0	0	0	0	0	0	0	0	41074	0	0	0
		249.5	1931	0	354	0	0	0	0	0	16380	0	0	0	0	0	211145	3712	0	15730	0	0	0	0	8488	0	0	0	79324	0	0	70810	0	0	0	0	904	0	0	0	0	0	0	0	0	36994	0	0	0
		250.5	771	0	519	0	0	0	0	0	11969	0	0	0	0	0	238092	3965	0	12864	0	0	0	0	6945	0	0	0	62498	0	0	88213	0	0	0	0	1107	0	0	0	0	0	0	0	0	32915	0	0	0
		251.5	286	0	767	0	0	0	0	0	8445	0	0	0	0	0	260209	4227	0	10403	0	0	0	0	5583	0	0	0	47662	0	0	104864	0	0	0	0	1349	0	0	0	0	0	0	0	0	28929	0	0	0
		252.5	98	0	1136	0	0	0	0	0	5753	0	0	0	0	0	274895	4498	0	8318	0	0	0	0	4411	0	0	0	35129	0	0	118867	0	0	0	0	1635	0	0	0	0	0	1	0	0	25115	0	0	0
		253.5	31	0	1685	0	0	0	0	0	3784	0	0	0	0	0	280031	4776	0	6576	0	0	0	0	3425	0	0	0	24988	0	0	128397	0	0	0	0	1970	0	0	0	0	0	2	0	0	21535	0	0	0
		254.5	9	0	2498	0	0	0	0	0	2404	0	0	0	0	0	274432	5061	0	5138	0	0	0	0	2614	0	0	0	17129	0	0	132085	0	0	0	0	2361	0	0	0	0	0	3	0	0	18238	0	0	0
		255.5	3	0	3690	0	0	0	0	0	1475	0	0	0	0	0	258182	5350	0	3968	0	0	0	0	1960	0	0	0	11301	0	0	129336	0	0	0	0	2812	0	0	0	0	0	4	0	0	15254	0	0	0
		256.5	0	0	5420	0	0	0	0	0	874	0	0	0	0	0	232715	5642	0	3029	0	0	0	0	1444	0	0	0	7166	0	0	120491	0	0	0	0	3329	0	0	0	0	0	5	0	0	12601	0	0	0
		257.5	0	0	7900	0	0	0	0	0	500	0	0	0	0	0	200604	5936	0	2284	0	0	0	0	1046	0	0	0	4362	0	0	106753	0	0	0	0	3918	0	0	0	0	0	8	0	0	10279	0	0	0
		258.5	0	0	11399	0	0	0	0	0	276	0	0	0	0	0	165104	6228	0	1701	0	0	0	0	745	0	0	0	2546	0	0	89916	0	0	0	0	4581	0	0	0	0	0	11	0	0	8281	0	0	0
		259.5	0	0	16249	0	0	0	0	0	147	0	0	0	0	0	129547	6517	0	1251	0	0	0	0	521	0	0	0	1423	0	0	71976	0	0	0	0	5322	0	0	0	0	0	14	0	0	6589	0	0	0
		260.5	0	0	22835	0	0	0	0	0	76	0	0	0	0	0	96774	6801	0	909	0	0	0	0	358	0	0	0	761	0	0	54742	0	0	0	0	6143	0	0	0	0	0	20	0	0	5176	0	0	0
		261.5	0	0	31576	0	0	0	0	0	38	0	0	0	0	0	68744	7077	0	652	0	0	0	0	242	0	0	0	389	0	0	39549	0	0	0	0	7043	0	0	0	0	0	26	0	0	4016	0	0	0
		262.5	0	0	42885	0	0	0	0	0	18	0	0	0	0	0	46386	7342	0	461	0	0	0	0	161	0	0	0	190	0	0	27137	0	0	0	0	8021	0	0	0	0	0	35	0	0	3077	0	0	0
		263.5	0	0	57108	0	0	0	0	0	8	0	0	0	0	0	29703	7593	0	322	0	0	0	0	105	0	0	0	88	0	0	17682	0	0	0	0	9073	0	0	0	0	0	47	0	0	2328	0	0	0
		264.5	0	0	74446	0	0	0	0	0	4	0	0	0	0	0	18036	7829	0	222	0	0	0	0	67	0	0	0	39	0	0	10940	0	0	0	0	10191	0	0	0	0	0	61	0	0	1740	0	0	0
		265.5	0	0	94859	0	0	0	0	0	2	0	0	0	0	0	10377	8046	0	151	0	0	0	0	43	0	0	0	17	0	0	6426	0	0	0	0	11367	0	0	0	0	0	80	0	0	1284	0	0	0
		266.5	0	0	117982	0	0	0	0	0	0	0	0	0	0	0	5654	8241	0	101	0	0	0	0	26	0	0	0	7	0	0	3584	0	0	0	0	12590	0	0	0	0	0	103	0	0	935	0	0	0
		267.5	0	0	143057	0	0	0	0	0	0	0	0	0	0	0	2916	8414	0	67	0	0	0	0	16	0	0	0	3	0	0	1897	0	0	0	0	13844	0	0	0	0	0	132	0	0	673	0	0	0
		268.5	0	0	168913	0	0	0	0	0	0	0	0	0	0	0	1423	8560	0	43	0	0	0	0	10	0	0	0	0	0	0	954	2	0	0	0	15115	0	0	0	0	0	167	0	0	479	0	0	0
		269.5	0	0	194018	0	0	0	0	0	0	0	0	0	0	0	657	8679	0	28	0	0	0	0	6	0	0	0	0	0	0	455	3	0	0	0	16382	0	0	0	0	0	210	0	0	336	0	0	0
		270.5	0	0	216598	0	0	0	0	0	0	0	0	0	0	0	287	8768	0	18	0	0	0	0	3	0	0	0	0	0	0	206	5	0	0	0	17626	0	0	0	0	0	262	0	0	233	0	0	0
		271.5	0	0	234835	0	0	0	0	0	0	0	0	0	0	0	118	8826	0	11	0	0	0	0	2	0	0	0	0	0	0	89	9	0	0	0	18825	0	0	0	0	0	323	0	0	159	0	0	0
		272.5	0	0	247104	0	0	0	0	0	0	0	0	0	0	0	46	8851	0	7	0	0	0	0	1	0	0	0	0	0	0	36	16	0	0	0	19957	0	0	0	0	0	396	0	0	108	0	0	0
		273.5	0	0	252213	0	0	0	0	0	0	0	0	0	0	0	17	8844	0	4	0	0	0	0	0	0	0	0	0	0	0	14	30	0	0	0	21000	0	0	0	0	0	481	0	0	72	0	0	0
		274.5	0	0	249593	0	0	0	0	0	0	0	0	0	0	0	6	8804	0	2	0	0	0	0	0	0	0	0	0	0	0	5	55	0	0	0	21932	0	0	0	0	0	579	0	0	48	0	0	0
		275.5	0	0	239403	0	0	0	0	0	0	0	0	0	0	0	2	8730	0	1	0	0	0	0	0	0	0	0	0	0	0	2	101	0	0	0	22734	0	0	0	0	0	692	0	0	31	0	0	0
		276.5	0	0	222512	0	0	0	0	0	0	0	0	0	0	0	0	8623	0	0	0	0	0	0	0	0	0	0	0	0	0	0	185	0	0	0	23389	0	0	0	0	0	821	0	0	20	0	0	0
		277.5	0	0	200377	0	0	0	0	0	0	0	0	0	0	0	0	8485	0	0	0	0	0	0	0	0	0	0	0	0	0	0	337	0	0	0	23880	0	0	0	0	0	965	0	0	13	0	0	0
		278.5	0	0	174819	0	0	0	0	0	0	0	0	0	0	0	0	8315	0	0	0	0	0	0	0	0	0	0	0	0	0	0	606	0	0	0	24197	0	0	0	0	0	1127	0	0	8	0	0	0
		279.5	0	0	147773	0	0	0	0	0	0	0	0	0	0	0	0	8117	0	0	0	0	0	0	0	0	0	0	0	0	0	0	1078	0	0	0	24332	0	0	0	0	0	1306	0	0	5	0	0	0
		280.5	0	0	121038	0	0	0	0	0	0	0	0	0	0	0	0	7891	0	0	0	0	0	0	0	0	0	0	0	0	0	0	1894	0	0	0	24282	0	0	0	0	0	1502	0	0	3	0	0	0
		281.5	0	0	96085	0	0	0	0	0	0	0	0	0	0	0	0	7641	0	0	0	0	0	0	0	0	0	0	0	0	0	0	3273	0	0	0	24047	0	0	0	0	0	1717	0	0	2	0	0	0
		282.5	0	0	73946	0	0	0	0	0	0	0	0	0	0	0	0	7368	0	0	0	0	0	0	0	0	0	0	0	0	0	0	5553	0	0	0	23634	0	0	0	0	0	1948	0	0	1	0	0	0
		283.5	0	0	55189	0	0	0	0	0	0	0	0	0	0	0	0	7075	0	0	0	0	0	0	0	0	0	0	0	0	0	0	9228	0	0	0	23050	0	0	0	0	0	2197	0	0	0	0	0	0
		284.5	0	0	39962	0	0	0	0	0	0	0	0	0	0	0	0	6766	0	0	0	0	0	0	0	0	0	0	0	0	0	0	14983	0	0	0	22308	0	0	0	0	0	2463	0	0	0	0	0	0
		285.5	0	0	28086	0	0	0	0	0	0	0	0	0	0	0	0	6444	0	0	0	0	0	0	0	0	0	0	0	0	0	0	23714	0	0	0	21426	0	0	0	0	0	2744	0	0	0	0	0	0
		286.5	0	0	19170	0	0	0	0	0	0	0	0	0	0	0	0	6110	0	0	0	0	0	0	0	0	0	0	0	0	0	0	36503	0	0	0	20421	0	0	0	0	0	3040	0	0	0	0	0	0
		287.5	0	0	12714	0	0	0	0	0	0	0	0	0	0	0	0	5770	0	0	0	0	0	0	0	0	0	0	0	0	0	0	54522	0	0	0	19315	0	0	0	0	0	3351	0	0	0	0	0	0
		288.5	0	0	8199	0	0	0	0	0	0	0	0	0	0	0	0	5426	0	0	0	0	0	0	0	0	0	0	0	0	0	0	78845	0	0	0	18130	0	0	0	0	0	3675	0	0	0	0	0	0
		289.5	0	0	5144	0	0	0	0	0	0	0	0	0	0	0	0	5080	0	0	0	0	0	0	0	0	0	0	0	0	0	0	110155	0	0	0	16887	0	0	0	0	0	4011	0	0	0	0	0	0
		290.5	0	0	3142	0	0	0	0	0	0	0	0	0	0	0	0	4736	0	0	0	0	0	0	0	0	0	0	0	0	0	0	148368	0	0	0	15610	0	0	0	0	0	4359	0	0	0	0	0	0
		291.5	0	0	1870	0	0	0	0	0	0	0	0	0	0	0	0	4396	0	0	0	0	0	0	0	0	0	0	0	0	0	0	192262	0	0	0	14319	0	0	0	0	0	4717	0	0	0	0	0	0
		292.5	0	0	1085	0	0	0	0	0	0	0	0	0	0	0	0	4063	0	0	0	0	0	0	0	0	0	0	0	0	0	0	239222	0	0	0	13036	0	0	0	0	0	5084	0	0	0	0	0	0
		293.5	0	0	615	0	0	0	0	0	0	0	0	0	0	0	0	3739	0	0	0	0	0	0	0	0	0	0	0	0	0	0	285253	0	0	0	11777	0	0	0	0	0	5461	0	0	0	0	0	0
		294.5	0	0	340	0	0	0	0	0	0	0	0	0	0	0	0	3426	0	0	0	0	0	0	0	0	0	0	0	0	0	0	325369	0	0	0	10560	0	0	0	0	0	5846	0	0	0	0	0	0
		295.5	0	0	184	0	0	0	0	0	0	0	0	0	0	0	0	3125	0	0	0	0	0	0	0	0	0	0	0	0	0	0	354378	0	0	0	9396	0	0	0	0	0	6240	0	0	0	0	0	0
		296.5	0	0	97	0	0	0	0	0	0	0	0	0	0	0	0	2838	0	0	0	0	0	0	0	0	0	0	0	0	0	0	367924	0	0	0	8298	0	0	0	0	0	6642	0	0	0	0	0	0
		297.5	0	0	50	0	0	0	0	0	0	0	0	0	0	0	0	2566	0	0	0	0	0	0	0	0	0	0	0	0	0	0	363528	0	0	0	7273	0	0	0	0	0	7052	0	0	0	0	0	0
		298.5	0	0	26	0	0	0	0	0	0	0	0	0	0	0	0	2311	0	0	0	0	0	0	0	0	0	0	0	0	0	0	341291	0	0	0	6327	0	0	0	0	0	7470	0	0	0	0	0	0
		299.5	0	0	13	0	0	0	0	0	0	0	0	0	0	0	0	2071	0	0	0	0	0	0	0	0	0	0	0	0	0	0	303997	0	0	0	5463	0	0	0	0	0	7898	0	0	0	0	0	0
		300.5	0	0	6	0	0	0	0	0	0	0	0	0	0	0	0	1848	0	0	0	0	0	0	0	0	0	0	0	0	0	0	256539	0	0	0	4682	0	0	0	0	0	8336	0	0	0	0	0	0
		301.5	0	0	3	0	0	0	0	0	0	0	0	0	0	0	0	1642	0	0	0	0	0	0	0	0	0	0	0	0	0	0	204828	0	0	0	3982	0	0	0	0	0	8784	0	0	0	0	0	0
		302.5	0	0	1	0	0	0	0	0	0	0	0	0	0	0	0	1452	0	0	0	0	0	0	0	0	0	0	0	0	0	0	154531	0	0	0	3362	0	0	0	0	0	9245	0	0	0	0	0	0
		303.5	0	0	0	0	0	0	0	0	0	0	0	0	0	0	0	1279	0	0	0	0	0	0	0	0	0	0	0	0	0	0	110030	0	0	0	2818	0	0	0	0	0	9720	0	0	0	0	0	0
		304.5	0	0	0	0	0	0	0	0	0	0	0	0	0	0	0	1121	0	0	0	0	0	0	0	0	0	0	0	0	0	0	73854	0	0	0	2344	0	0	0	0	0	10209	0	0	0	0	0	0
		305.5	0	0	0	0	0	0	0	0	0	0	0	0	0	0	0	979	0	0	0	0	0	0	0	0	0	0	0	0	0	0	46681	0	0	0	1935	0	0	0	0	0	10716	0	0	0	0	0	0
		306.5	0	0	0	0	0	0	0	0	0	0	0	0	0	0	0	851	0	0	0	0	0	0	0	0	0	0	0	0	0	0	27756	0	0	0	1586	0	0	0	0	0	11242	0	0	0	0	0	0
		307.5	0	0	0	0	0	0	0	0	0	0	0	0	0	0	0	736	0	0	0	0	0	0	0	0	0	0	0	0	0	0	15511	0	0	0	1291	0	0	0	0	0	11789	0	0	0	0	0	0
		308.5	0	0	0	0	0	0	0	0	0	0	0	0	0	0	0	634	0	0	0	0	0	0	0	0	0	0	0	0	0	0	8139	0	0	0	1043	0	0	0	0	0	12360	0	0	0	0	0	0
		309.5	0	0	0	0	0	0	0	0	0	0	0	0	0	0	0	544	0	0	0	0	0	0	0	0	0	0	0	0	0	0	4007	0	0	0	836	0	0	0	0	0	12957	0	0	0	0	0	0
		310.5	0	0	0	0	0	0	0	0	0	0	0	0	0	0	0	464	0	0	0	0	0	0	0	0	0	0	0	0	0	0	1849	0	0	0	666	0	0	0	0	0	13582	0	0	0	0	0	0
		311.5	0	0	0	0	0	0	0	0	0	0	0	0	0	0	0	395	0	0	0	0	0	0	0	0	0	0	0	0	0	0	800	0	0	0	526	0	0	0	0	0	14239	0	0	0	0	0	0
		312.5	0	0	0	0	0	0	0	0	0	0	0	0	0	0	0	334	0	0	0	0	0	0	0	0	0	0	0	0	0	0	324	0	0	0	413	0	0	0	0	0	14930	0	0	0	0	0	0
		313.5	0	0	0	0	0	0	0	0	0	0	0	0	0	0	0	281	0	0	0	0	0	0	0	0	0	0	0	0	0	0	123	0	0	0	322	0	0	0	0	0	15657	0	0	0	0	0	0
		314.5	0	0	0	0	0	0	0	0	0	0	0	0	0	0	0	236	0	0	0	0	0	0	0	0	0	0	0	0	0	0	43	0	0	0	249	0	0	0	0	0	16425	0	0	0	0	0	0
		315.5	0	0	0	0	0	0	0	0	0	0	0	0	0	0	0	197	0	0	0	0	0	0	0	0	0	0	0	0	0	0	14	0	0	0	191	0	0	0	0	0	17235	0	0	0	0	0	0
		316.5	0	0	0	0	0	0	0	0	0	0	0	0	0	0	0	164	0	0	0	0	0	0	0	0	0	0	0	0	0	0	4	0	0	0	146	0	0	0	0	0	18090	0	0	0	0	0	0
		317.5	0	0	0	0	0	0	0	0	0	0	0	0	0	0	0	136	0	0	0	0	0	0	0	0	0	0	0	0	0	0	1	0	0	0	111	0	0	0	0	0	18993	0	0	0	0	0	0
		318.5	0	0	0	0	0	0	0	0	0	0	0	0	0	0	0	112	0	0	0	0	0	0	0	0	0	0	0	0	0	0	0	0	0	0	83	0	0	0	0	0	19947	0	0	0	0	0	0
		319.5	0	0	0	0	0	0	0	0	0	0	0	0	0	0	0	92	0	0	0	0	0	0	0	0	0	0	0	0	0	0	0	0	0	0	62	0	0	0	0	0	20953	0	0	0	0	0	0
		320.5	0	0	0	0	0	0	0	0	0	0	0	0	0	0	0	75	0	0	0	0	0	0	0	0	0	0	0	0	0	0	0	0	0	0	46	0	0	0	0	0	22013	0	0	0	0	0	0
		321.5	0	0	0	0	0	0	0	0	0	0	0	0	0	0	0	61	0	0	0	0	0	0	0	0	0	0	0	0	0	0	0	0	0	0	34	0	0	0	0	0	23129	0	0	0	0	0	0
		322.5	0	0	0	0	0	0	0	0	0	0	0	0	0	0	0	49	0	0	0	0	0	0	0	0	0	0	0	0	0	0	0	0	0	0	25	0	0	0	0	0	24301	0	0	0	0	0	0
		323.5	0	0	0	0	0	0	0	0	0	0	0	0	0	0	0	40	0	0	0	0	0	0	0	0	0	0	0	0	0	0	0	0	0	0	18	0	0	0	0	0	25530	0	0	0	0	0	0
		324.5	0	0	0	0	0	0	0	0	0	0	0	0	0	0	0	32	0	0	0	0	0	0	0	0	0	0	0	0	0	0	0	0	0	0	13	0	0	0	0	0	26814	0	0	0	0	0	0
		325.5	0	0	0	0	0	0	0	0	0	0	0	0	0	0	0	26	0	0	0	0	0	0	0	0	0	0	0	0	0	0	0	0	0	0	9	0	0	0	0	0	28153	0	0	0	0	0	0
		326.5	0	0	0	0	0	0	0	0	0	0	0	0	0	0	0	20	0	0	0	0	0	0	0	0	0	0	0	0	0	0	0	0	0	0	7	0	0	0	0	0	29543	0	0	0	0	0	0
		327.5	0	0	0	0	0	0	0	0	0	0	0	0	0	0	0	16	0	0	0	0	0	0	0	0	0	0	0	0	0	0	0	0	0	0	5	0	0	0	0	0	30979	0	0	0	0	0	0
		328.5	0	0	0	0	0	0	0	0	0	0	0	0	0	0	0	13	0	0	0	0	0	0	0	0	0	0	0	0	0	0	0	0	0	0	3	0	0	0	0	0	32457	0	0	0	0	0	0
		329.5	0	0	0	0	0	0	0	0	0	0	0	0	0	0	0	10	0	0	0	0	0	0	0	0	0	0	0	0	0	0	0	0	0	0	2	0	0	0	0	0	33969	0	0	0	0	0	0
		330.5	0	0	0	0	0	0	0	0	0	0	0	0	0	0	0	8	0	0	0	0	0	0	0	0	0	0	0	0	0	0	0	0	0	0	2	0	0	0	0	0	35506	0	0	0	0	0	0
		331.5	0	0	0	0	0	0	0	0	0	0	0	0	0	0	0	6	0	0	0	0	0	0	0	0	0	0	0	0	0	0	0	0	0	0	1	0	0	0	0	0	37056	0	0	0	0	0	0
		332.5	0	0	0	0	0	0	0	0	0	0	0	0	0	0	0	5	0	0	0	0	0	0	0	0	0	0	0	0	0	0	0	0	0	0	0	0	0	0	0	0	38606	0	0	0	0	0	0
		333.5	0	0	0	0	0	0	0	0	0	0	0	0	0	0	0	4	0	0	0	0	0	0	0	0	0	0	0	0	0	0	0	0	0	0	0	0	0	0	0	0	40141	0	0	0	0	0	0
		334.5	0	0	0	0	0	0	0	0	0	0	0	0	0	0	0	3	0	0	0	0	0	0	0	0	0	0	0	0	0	0	0	0	0	0	0	0	0	0	0	0	41643	0	0	0	0	0	0
		335.5	0	0	0	0	0	0	0	0	0	0	0	0	0	0	0	2	0	0	0	0	0	0	0	0	0	0	0	0	0	0	0	0	0	0	0	0	0	0	0	0	43094	0	0	0	0	0	0
		336.5	0	0	0	0	0	0	0	0	0	0	0	0	0	0	0	2	0	0	0	0	0	0	0	0	0	0	0	0	0	0	0	0	0	0	0	0	0	0	0	0	44470	0	0	0	0	0	0
		337.5	0	0	0	0	0	0	0	0	0	0	0	0	0	0	0	1	0	0	0	0	0	0	0	0	0	0	0	0	0	0	0	0	0	0	0	0	0	0	0	0	45750	0	0	0	0	0	0
		338.5	0	0	0	0	0	0	0	0	0	0	0	0	0	0	0	0	0	0	0	0	0	0	0	0	0	0	0	0	0	0	0	0	0	0	0	0	0	0	0	0	46908	0	0	0	0	0	0
		339.5	0	0	0	0	0	0	0	0	0	0	0	0	0	0	0	0	0	0	0	0	0	0	0	0	0	0	0	0	0	0	0	0	0	0	0	0	0	0	0	0	47920	0	0	0	0	0	0
		340.5	0	0	0	0	0	0	0	0	0	0	0	0	0	0	0	0	0	0	0	0	0	0	0	0	0	0	0	0	0	0	0	0	0	0	0	0	0	0	0	0	48760	0	0	0	0	0	0
		341.5	0	1	0	0	0	0	0	0	0	0	0	0	0	0	0	0	0	0	0	0	0	0	0	0	0	0	0	0	0	0	0	0	0	0	0	0	0	0	0	0	49402	0	0	0	0	0	0
		342.5	0	2	0	0	0	0	0	0	0	0	0	0	0	0	0	0	0	0	0	0	0	0	0	0	0	0	0	0	0	0	0	0	0	0	0	0	0	0	0	0	49822	0	0	0	0	0	0
		343.5	0	3	0	0	0	0	0	0	0	0	0	0	0	0	0	0	0	0	0	0	0	0	0	0	0	0	0	0	0	0	0	0	0	0	0	0	0	0	0	0	50000	0	0	0	0	0	0
		344.5	0	5	0	0	0	0	0	0	0	0	0	0	0	0	0	0	0	0	0	0	0	0	0	0	0	0	0	0	0	0	0	0	0	0	0	0	0	0	0	0	49915	0	0	0	0	0	0
		345.5	0	8	0	0	0	0	0	0	0	0	0	0	0	0	0	0	0	0	0	0	0	0	0	0	0	0	0	0	0	0	0	0	0	0	0	0	0	0	0	0	49552	0	0	0	0	0	0
		346.5	0	13	0	0	0	0	0	0	0	0	0	0	0	0	0	0	0	0	0	0	0	0	0	0	0	0	0	0	0	0	0	0	0	0	0	0	0	0	0	0	48902	0	0	0	0	0	0
		347.5	0	20	0	0	0	0	0	0	0	0	0	0	0	0	0	0	0	0	0	0	0	0	0	0	0	0	0	0	0	0	0	0	0	0	0	0	0	0	0	0	47959	0	0	0	0	0	0
		348.5	0	32	0	0	0	0	0	0	0	0	0	0	0	0	0	0	0	0	0	0	0	0	0	0	0	0	0	0	0	0	0	0	0	0	0	0	0	0	0	0	46726	0	0	0	0	0	0
		349.5	0	48	0	0	0	0	0	0	0	0	0	0	0	0	0	0	0	0	0	0	0	0	0	0	0	0	0	0	0	0	0	0	0	0	0	0	0	0	0	0	45209	0	0	0	0	0	0
		350.5	0	72	0	0	0	0	0	0	0	0	0	0	0	0	0	0	0	0	0	0	0	0	0	0	0	0	0	0	0	0	0	0	0	0	0	0	0	0	0	0	43425	0	0	0	0	0	0
		351.5	0	107	0	0	0	0	0	0	0	0	0	0	0	0	0	0	0	0	0	0	0	0	0	0	0	0	0	0	0	0	0	0	0	0	0	0	0	0	0	0	41395	0	0	0	0	0	0
		352.5	0	157	0	0	0	0	0	0	0	0	0	0	0	0	0	0	0	0	0	0	0	0	0	0	0	0	0	0	0	0	0	0	0	0	0	0	0	0	0	0	39148	0	0	0	0	0	0
		353.5	0	227	0	0	0	0	0	0	0	0	0	0	0	0	0	0	0	0	0	0	0	0	0	0	0	0	0	0	0	0	0	0	0	0	0	0	0	0	0	0	36717	0	0	0	0	0	0
		354.5	0	323	0	0	0	0	0	0	0	0	0	0	0	0	0	0	0	0	0	0	0	0	0	0	0	0	0	0	0	0	0	0	0	0	0	0	0	0	0	0	34141	0	0	0	0	0	0
		355.5	0	453	0	0	0	0	0	0	0	0	0	0	0	0	0	0	0	0	0	0	0	0	0	0	0	0	0	0	0	0	0	0	0	0	0	0	0	0	0	0	31463	0	0	0	0	0	0
		356.5	0	628	0	0	0	0	0	0	0	0	0	0	0	0	0	0	0	0	0	0	0	0	0	0	0	0	0	0	0	0	0	0	0	0	0	0	0	0	0	0	28727	0	0	0	0	0	0
		357.5	0	859	0	0	0	0	0	0	0	0	0	0	0	0	0	0	0	0	0	0	0	0	0	0	0	0	0	0	0	0	0	0	0	0	0	0	0	0	0	0	25977	0	0	0	0	0	0
		358.5	0	1159	0	0	0	0	0	0	0	0	0	0	0	0	0	0	0	0	0	0	0	0	0	0	0	0	0	0	0	0	0	0	0	0	0	0	0	0	0	0	23259	0	0	0	0	0	0
		359.5	0	1542	0	0	0	0	0	0	0	0	0	0	0	0	0	0	0	0	0	0	0	0	0	0	0	0	0	0	0	0	0	0	0	0	0	0	0	0	0	0	20612	0	0	0	0	0	0
		360.5	0	2026	0	0	0	0	0	0	0	0	0	0	0	0	0	0	0	0	0	0	0	0	0	0	0	0	0	0	0	0	0	0	0	0	0	0	0	0	0	0	18073	0	0	0	0	0	0
		361.5	0	2625	0	0	0	0	0	0	0	0	0	0	0	0	0	0	0	0	0	0	0	0	0	0	0	0	0	0	0	0	0	0	0	0	0	0	0	0	0	0	15676	0	0	0	0	0	0
		362.5	0	3358	0	0	0	0	0	0	0	0	0	0	0	0	0	0	0	0	0	0	0	0	0	0	0	0	0	1	0	0	0	0	0	0	0	0	0	0	0	0	13445	0	0	0	0	0	0
		363.5	0	4239	0	0	0	0	0	0	0	0	0	0	0	0	0	0	0	0	0	0	0	0	0	0	0	0	0	4	0	0	0	0	0	0	0	0	0	0	0	0	11400	0	0	0	0	0	0
		364.5	0	5280	0	0	0	0	0	0	0	0	0	0	0	0	0	0	0	0	0	0	0	0	0	0	0	0	0	9	0	0	0	0	0	0	0	0	0	0	0	0	9552	0	0	0	0	0	0
		365.5	0	6492	0	0	0	0	0	0	0	0	0	0	0	0	0	0	0	0	0	0	0	0	0	0	0	0	0	21	0	0	0	0	0	0	0	0	0	0	0	0	7907	0	0	0	0	0	0
		366.5	0	7878	0	0	0	0	0	0	0	0	0	0	0	0	0	0	0	0	0	0	0	0	0	0	0	0	0	48	0	0	0	0	0	0	0	0	0	0	0	0	6465	0	0	0	0	0	0
		367.5	0	9436	0	0	0	0	0	0	0	0	0	0	0	0	0	0	0	0	0	0	0	0	0	0	0	0	0	104	0	0	0	0	0	0	0	0	0	0	0	0	5219	0	0	0	0	0	0
		368.5	0	11157	0	0	0	0	0	0	0	0	0	0	0	0	0	0	0	0	0	0	0	0	0	0	0	0	0	217	0	0	0	0	0	0	0	0	0	0	0	0	4159	0	0	0	0	0	0
		369.5	0	13023	0	0	0	0	0	0	0	0	0	0	0	0	0	0	0	0	0	0	0	0	0	0	0	0	0	436	0	0	0	0	0	0	0	0	0	0	0	0	3271	0	0	0	0	0	0
		370.5	0	15005	0	0	0	0	0	0	0	0	0	0	0	0	0	0	0	0	0	0	0	0	0	0	0	0	0	844	0	0	0	0	0	0	0	0	0	0	0	0	2538	0	0	0	0	0	0
		371.5	0	17069	0	0	0	0	0	0	0	0	0	0	0	0	0	0	0	0	0	0	0	0	0	0	0	0	0	1573	0	0	0	0	0	0	0	0	0	0	0	0	1942	0	0	0	0	0	0
		372.5	0	19171	0	0	0	0	0	0	0	0	0	0	0	0	0	0	0	0	0	0	0	0	0	0	0	0	0	2824	0	0	0	0	0	0	0	0	0	0	0	0	1465	0	0	0	0	0	0
		373.5	0	21258	0	0	0	0	0	0	0	0	0	0	0	0	0	0	0	0	0	0	0	0	0	0	0	0	0	4883	0	0	0	0	0	0	0	0	0	0	0	0	1090	0	0	0	0	0	0
		374.5	0	23276	0	0	0	0	0	0	0	0	0	0	0	0	0	0	0	0	0	0	0	0	0	0	0	0	0	8132	0	0	0	0	0	0	0	0	0	0	0	0	799	0	0	0	0	0	0
		375.5	0	25166	0	0	0	0	0	0	0	0	0	0	0	0	0	0	0	0	0	0	0	0	0	0	0	0	0	13046	0	0	0	0	0	0	0	0	0	0	0	0	577	0	0	0	0	0	0
		376.5	0	26868	0	0	0	0	0	0	0	0	0	0	0	0	0	0	0	0	0	0	0	0	0	0	0	0	0	20163	0	0	0	0	0	0	0	0	0	0	0	0	411	0	0	0	0	0	0
		377.5	0	28329	0	0	0	0	0	0	0	0	0	0	0	0	0	0	0	0	0	0	0	0	0	0	0	0	0	30026	0	0	0	0	0	0	0	0	0	0	0	0	288	0	0	0	0	0	0
		378.5	0	29498	0	0	0	0	0	0	0	0	0	0	0	0	0	0	0	0	0	0	0	0	0	0	0	0	0	43088	0	0	0	0	0	0	0	0	0	0	0	0	199	0	0	0	0	0	0
		379.5	0	30336	0	0	0	0	0	0	0	0	0	0	0	0	0	0	0	0	0	0	0	0	0	0	0	0	0	59591	0	0	0	0	0	0	0	0	0	0	0	0	135	0	0	0	0	0	0
		380.5	0	30814	0	0	0	0	0	0	0	0	0	0	0	0	0	0	0	0	0	0	0	0	0	0	0	0	0	79438	0	0	0	0	0	0	0	0	0	0	0	0	90	0	0	0	0	0	0
		381.5	0	30916	0	0	0	0	0	0	0	0	0	0	0	0	0	0	0	0	0	0	0	0	0	0	0	0	0	102083	0	0	0	0	0	0	0	0	0	0	0	0	60	0	0	0	0	0	0
		382.5	0	30641	0	0	0	0	0	0	0	0	0	0	0	0	0	0	0	0	0	0	0	0	0	0	0	0	0	126481	0	0	0	0	0	0	0	0	0	0	0	0	39	0	0	0	0	0	0
		383.5	0	29998	0	0	0	0	0	0	0	0	0	0	0	0	0	0	0	0	0	0	0	0	0	0	0	0	0	151111	0	0	0	0	0	0	0	0	0	0	0	0	25	0	0	0	0	0	0
		384.5	0	29014	0	0	0	0	0	0	0	0	0	0	0	0	0	0	0	0	0	0	0	0	0	0	0	0	0	174112	0	0	0	0	0	0	0	0	0	0	0	0	15	0	0	0	0	0	0
		385.5	0	27724	0	0	0	0	0	0	0	0	0	0	0	0	0	0	0	0	0	0	0	0	0	0	0	0	0	193504	0	0	0	0	0	0	0	0	0	0	0	0	9	0	0	0	0	0	0
		386.5	0	26174	0	0	0	0	0	0	0	0	0	0	0	0	0	0	0	0	0	0	0	0	0	0	0	0	0	207464	0	0	0	0	0	0	0	0	0	0	0	0	6	0	0	0	0	0	0
		387.5	0	24415	0	0	0	0	0	0	0	0	0	0	0	0	0	0	0	0	0	0	0	0	0	0	0	0	0	214610	0	0	0	0	0	0	0	0	0	0	0	0	3	0	0	0	0	0	0
		388.5	0	22504	0	0	0	0	0	0	0	0	0	0	0	0	0	0	0	0	0	0	0	0	0	0	0	0	0	214228	0	0	0	0	0	0	0	0	0	0	0	0	2	0	0	0	0	0	0
		389.5	0	20497	0	0	0	0	0	0	0	0	0	0	0	0	0	0	0	0	0	0	0	0	0	0	0	0	0	206390	0	0	0	0	0	0	0	0	0	0	0	0	1	0	0	0	0	0	0
		390.5	0	18449	0	0	0	0	0	0	0	0	0	0	0	0	0	0	0	0	0	0	0	0	0	0	0	0	0	191935	0	0	0	0	0	0	0	0	0	0	0	0	0	0	0	0	0	0	0
		391.5	0	16410	0	0	0	0	0	0	0	0	0	0	0	0	0	0	0	0	0	0	0	0	0	0	0	0	0	172321	0	0	0	0	0	0	0	0	0	0	0	0	0	0	0	0	0	0	0
		392.5	0	14426	0	0	0	0	0	0	0	0	0	0	0	0	0	0	0	0	0	0	0	0	0	0	0	0	0	149385	0	0	0	0	0	0	0	0	0	0	0	0	0	0	0	0	0	0	0
		393.5	0	12535	0	0	0	0	0	0	0	0	0	0	0	0	0	0	0	0	0	0	0	0	0	0	0	0	0	125064	0	0	0	0	0	0	0	0	0	0	0	0	0	0	0	0	0	0	0
		394.5	0	10765	0	0	0	0	0	0	0	0	0	0	0	0	0	0	0	0	0	0	0	0	0	0	0	0	0	101130	0	0	0	0	0	0	0	0	0	0	0	0	0	0	0	0	0	0	0
		395.5	0	9139	0	0	0	0	0	0	0	0	0	0	0	0	0	0	0	0	0	0	0	0	0	0	0	0	0	78998	0	0	0	0	0	0	0	0	0	0	0	0	0	0	0	0	0	0	0
		396.5	0	7669	0	0	0	0	0	0	0	0	0	0	0	0	0	0	0	0	0	0	0	0	0	0	0	0	0	59623	0	0	0	0	0	0	0	0	0	0	0	0	0	0	0	0	0	0	0
		397.5	0	6363	0	0	0	0	0	0	0	0	0	0	0	0	0	0	0	0	0	0	0	0	0	0	0	0	0	43485	0	0	0	0	0	0	0	0	0	0	0	0	0	0	0	0	0	0	0
		398.5	0	5218	0	0	0	0	0	0	0	0	0	0	0	0	0	0	0	0	0	0	0	0	0	0	0	0	0	30652	0	0	0	0	0	0	0	0	0	0	0	0	0	0	0	0	0	0	0
		399.5	0	4232	0	0	0	0	0	0	0	0	0	0	0	0	0	0	0	0	0	0	0	0	0	0	0	0	0	20886	0	0	0	0	0	0	0	0	0	0	0	0	0	0	0	0	0	0	0
		400.5	0	3393	0	0	0	0	0	0	0	0	0	0	0	0	0	0	0	0	0	0	0	0	0	0	0	0	0	13758	0	0	0	0	0	0	0	0	0	0	0	0	0	0	0	0	0	0	0
		401.5	0	2689	0	0	0	0	0	0	0	0	0	0	0	0	0	0	0	0	0	0	0	0	0	0	0	0	0	8764	0	0	0	0	0	0	0	0	0	0	0	0	0	0	0	0	0	0	0
		402.5	0	2108	0	0	0	0	0	0	0	0	0	0	0	0	0	0	0	0	0	0	0	0	0	0	0	0	0	5399	0	0	0	0	0	0	0	0	0	0	0	0	0	0	0	0	0	0	0
		403.5	0	1634	0	0	0	0	0	0	0	0	0	0	0	0	0	0	0	0	0	0	0	0	0	0	0	0	0	3217	0	0	0	0	0	0	0	0	0	0	0	0	0	0	0	0	0	0	0
		404.5	0	1253	0	0	0	0	0	0	0	0	0	0	0	0	0	0	0	0	0	0	0	0	0	0	0	0	0	1854	0	0	0	0	0	0	0	0	0	0	0	0	0	0	0	0	0	0	0
		405.5	0	950	0	0	0	0	0	0	0	0	0	0	0	0	0	0	0	0	0	0	0	0	0	0	0	0	0	1034	0	0	0	0	0	0	0	0	0	0	0	0	0	0	0	0	0	0	0
		406.5	0	712	0	0	0	0	0	0	0	0	0	0	0	0	0	0	0	0	0	0	0	0	0	0	0	0	0	558	0	0	0	0	0	0	0	0	0	0	0	0	0	0	0	0	0	0	0
		407.5	0	528	0	0	0	0	0	0	0	0	0	0	0	0	0	0	0	0	0	0	0	0	0	0	0	0	0	292	0	0	0	0	0	0	0	0	0	0	0	0	0	0	0	0	0	0	0
		408.5	0	388	0	0	0	0	0	0	0	0	0	0	0	0	0	0	0	0	0	0	0	0	0	0	0	0	0	147	0	0	0	0	0	0	0	0	0	0	0	0	0	0	0	0	0	0	0
		409.5	0	281	0	0	0	0	0	0	0	0	0	0	0	0	0	0	0	0	0	0	0	0	0	0	0	0	0	72	0	0	0	0	0	0	0	0	0	0	0	0	0	0	0	0	0	0	0
		410.5	0	202	0	0	0	0	0	0	0	0	0	0	0	0	0	0	0	0	0	0	0	0	0	0	0	0	0	34	0	0	0	0	0	0	0	0	0	0	0	0	0	0	0	0	0	0	0
		411.5	0	143	0	0	0	0	0	0	0	0	0	0	0	0	0	0	0	0	0	0	0	0	0	0	0	0	0	16	0	0	0	0	0	0	0	0	0	0	0	0	0	0	0	0	0	0	0
		412.5	0	101	0	0	0	0	0	0	0	0	0	0	0	0	0	0	0	0	0	0	0	0	0	0	0	0	0	7	0	0	0	0	0	0	0	0	0	0	0	0	0	0	0	0	0	0	0
		413.5	0	70	0	0	0	0	0	0	0	0	0	0	0	0	0	0	0	0	0	0	0	0	0	0	0	0	0	3	0	0	0	0	0	0	0	0	0	0	0	0	0	0	0	0	0	0	0
		414.5	0	48	0	0	0	0	0	0	0	0	0	0	0	0	0	0	0	0	0	0	0	0	0	0	0	0	0	1	0	0	0	0	0	0	0	0	0	0	0	0	0	0	0	0	0	0	0
		415.5	0	33	0	0	0	0	0	0	0	0	0	0	0	0	0	0	0	0	0	0	0	0	0	0	0	0	0	0	0	0	0	0	0	0	0	0	0	0	0	0	0	0	0	0	0	0	0
		416.5	0	22	0	0	0	0	0	0	0	0	0	0	0	0	0	0	0	0	0	0	0	0	0	0	0	0	0	0	0	0	0	0	0	0	0	0	0	0	0	0	0	0	0	0	0	0	0
		417.5	0	15	0	0	0	0	0	0	0	0	0	0	0	0	0	0	0	0	0	0	0	0	0	0	0	0	0	0	0	0	0	0	0	0	0	0	0	0	7	0	0	0	0	0	0	0	0
		418.5	0	10	0	0	0	0	0	0	0	0	0	0	0	0	0	0	0	0	0	0	0	0	0	0	0	0	0	0	0	0	0	0	0	0	0	0	0	0	482	0	0	0	0	0	0	0	0
		419.5	0	6	0	0	0	0	0	0	0	0	0	0	0	0	0	0	0	0	0	0	0	0	0	0	0	0	0	0	0	0	0	0	0	0	0	0	0	0	39104	0	0	0	0	0	0	0	0
		420.5	0	4	0	0	0	0	0	0	0	0	0	0	0	0	0	0	0	0	0	0	0	0	0	0	0	0	0	0	0	0	0	0	0	0	0	0	0	0	3710786	0	0	0	0	0	0	0	0
		421.5	0	3	0	0	0	0	0	0	0	0	0	0	0	0	0	0	0	0	0	0	0	0	0	0	0	0	0	0	0	0	0	0	0	0	0	0	0	0	0	0	0	0	0	0	0	0	0
		422.5	0	2	0	0	0	0	0	0	0	0	0	0	0	0	0	0	0	0	0	0	0	0	0	0	0	0	0	0	0	0	0	0	0	0	0	0	0	0	0	0	0	0	0	0	0	0	0
		423.5	0	1	0	0	0	0	0	0	0	0	0	0	0	0	0	0	0	0	0	0	0	0	0	0	0	0	0	0	0	0	0	0	0	0	0	0	0	0	0	0	0	0	0	0	0	0	0
		424.5	0	0	0	0	0	0	0	0	0	0	0	0	0	0	0	0	0	0	0	0	0	0	0	0	0	0	0	0	0	0	0	0	0	0	0	0	0	0	0	0	0	0	0	0	0	0	0
		425.5	0	0	0	0	0	0	0	0	0	0	0	0	0	0	0	0	0	0	0	0	0	0	0	0	0	0	0	0	0	0	0	0	0	0	0	0	0	0	0	0	0	0	0	0	0	0	0
		426.5	0	0	0	0	0	0	0	0	0	0	0	0	0	0	0	0	0	0	0	0	0	0	0	0	0	0	0	0	0	0	0	0	0	0	0	0	0	0	0	0	0	0	0	0	0	0	0
		427.5	0	0	0	0	0	0	0	0	0	0	0	0	0	0	0	0	0	0	0	0	0	0	0	0	0	0	0	0	0	0	0	0	0	0	0	0	0	0	0	0	0	0	0	0	0	0	0
		428.5	0	0	0	0	0	0	0	0	0	0	0	0	0	0	0	0	0	0	0	0	0	0	0	0	0	0	0	0	0	0	0	0	0	0	0	0	0	0	0	0	0	0	0	0	0	0	0
		429.5	0	0	0	0	0	0	0	0	0	0	0	0	0	0	0	0	0	0	0	0	0	0	0	0	0	0	0	0	0	0	0	0	0	0	0	0	0	0	0	0	0	0	0	0	0	0	0
		430.5	0	0	0	0	0	0	0	0	0	0	0	0	0	0	0	0	0	0	0	0	0	0	0	0	0	0	0	0	0	0	0	0	0	0	0	0	0	0	0	0	0	0	0	0	0	0	0
		431.5	0	0	0	0	0	0	0	0	0	0	0	0	0	0	0	0	0	0	0	0	0	0	0	0	0	0	0	0	0	0	0	0	0	0	0	0	0	0	0	0	0	0	0	0	0	0	0
		432.5	0	0	0	0	0	0	0	0	0	0	0	0	0	0	0	0	0	0	0	0	0	0	0	0	0	0	0	0	0	0	0	0	0	0	0	0	0	0	0	0	0	0	0	0	0	0	0
		433.5	0	0	0	0	0	0	0	0	0	0	0	0	0	0	0	0	0	0	0	0	0	0	0	0	0	0	0	0	0	0	0	0	0	0	0	0	0	0	0	0	0	0	0	0	0	0	0
		434.5	0	0	0	0	0	0	0	0	0	0	0	0	0	0	0	0	0	0	0	0	0	0	0	0	0	0	0	0	0	0	0	0	0	0	0	0	0	0	0	0	0	0	0	0	0	0	0
		435.5	0	0	0	0	0	0	0	0	0	0	0	0	0	0	0	0	0	0	0	0	0	0	0	0	0	0	0	0	0	0	0	0	0	0	0	0	0	0	0	0	0	0	0	0	0	0	0
		436.5	0	0	0	0	0	0	0	0	0	0	0	0	0	0	0	0	0	0	0	0	0	0	0	0	0	0	0	0	0	0	0	0	0	0	0	0	0	0	0	0	0	0	0	0	0	0	0
		437.5	0	0	0	0	0	0	0	0	0	0	0	0	0	0	0	0	0	0	0	0	0	0	0	0	0	0	0	0	0	0	0	0	0	0	0	0	0	0	0	0	0	0	0	0	0	0	0
		438.5	0	0	0	0	0	0	0	0	0	0	0	0	0	0	0	0	0	0	0	0	0	0	0	0	0	0	0	0	0	0	0	0	0	0	0	0	0	0	0	0	0	0	0	0	0	0	0
		439.5	0	0	0	0	0	0	0	0	0	0	0	0	0	0	0	0	0	0	0	0	0	0	0	0	0	0	0	0	0	0	0	0	0	0	0	0	0	0	0	0	0	0	0	0	0	0	0
		440.5	0	0	0	0	0	0	0	0	0	0	0	0	0	0	0	0	0	0	0	0	0	0	0	0	0	0	0	0	0	0	0	0	0	0	0	0	0	0	0	0	0	0	0	0	0	0	0
		441.5	0	0	0	0	0	0	0	0	0	0	0	0	0	0	0	0	0	0	0	0	0	0	0	0	0	0	0	0	0	0	0	0	0	0	0	0	0	0	0	0	0	0	0	0	0	0	0
		442.5	0	0	0	0	0	0	0	0	0	0	0	0	0	0	0	0	0	0	0	0	0	0	0	0	0	0	0	0	0	0	0	0	0	0	0	0	0	0	0	0	0	0	0	0	0	0	0
		443.5	0	0	0	0	0	0	0	0	0	0	0	0	0	0	0	0	0	0	0	0	0	0	0	0	0	0	0	0	0	0	0	0	0	0	0	0	0	0	0	0	0	0	0	0	0	0	0
		444.5	0	0	0	0	0	0	0	0	0	0	0	0	0	0	0	0	0	0	0	0	0	0	0	0	0	0	0	0	0	0	0	0	0	0	0	0	0	0	0	0	0	0	0	0	0	0	0
		445.5	0	0	0	0	0	0	0	0	0	0	0	0	0	0	0	0	0	0	0	0	0	0	0	0	0	0	0	0	0	0	0	0	0	0	0	0	0	0	0	0	0	0	0	0	0	0	0
		446.5	0	0	0	0	0	0	0	0	0	0	0	0	0	0	0	0	0	0	0	0	0	0	0	0	0	0	0	0	0	0	0	0	0	0	0	0	0	0	0	0	0	0	0	0	0	0	0
		447.5	0	0	0	0	0	0	0	0	0	0	0	0	0	0	0	0	0	0	0	0	0	0	0	0	0	0	0	0	0	0	0	0	0	0	0	0	0	0	0	0	0	0	0	0	0	0	0
		448.5	0	0	0	0	0	0	0	0	0	0	0	0	0	0	0	0	0	0	0	0	0	0	0	0	0	0	0	0	0	0	0	0	0	0	0	0	0	0	0	0	0	0	0	0	0	0	0
		449.5	0	0	0	0	0	0	0	0	0	0	0	0	0	0	0	0	0	0	0	0	0	0	0	0	0	0	0	0	0	0	0	0	0	0	0	0	0	0	0	0	0	0	0	0	0	0	0
		450.5	0	0	0	0	0	0	0	0	0	0	0	0	0	0	0	0	0	0	0	0	0	0	0	0	0	0	0	0	0	0	0	0	0	0	0	0	0	0	0	0	0	0	0	0	0	0	0
		451.5	0	0	0	0	0	0	0	0	0	0	0	0	0	0	0	0	0	0	0	0	0	0	0	0	0	0	0	0	0	0	0	0	0	0	0	0	0	0	0	0	0	0	0	0	0	0	0
		452.5	0	0	0	0	0	0	0	0	0	0	0	0	0	0	0	0	0	0	0	0	0	0	0	0	0	0	0	0	0	0	0	0	0	0	0	0	0	0	0	0	0	0	0	0	0	0	0
		453.5	0	0	0	0	0	0	0	0	0	0	0	0	0	0	0	0	0	0	0	0	0	0	0	0	0	0	0	0	0	0	0	0	0	0	0	0	0	0	0	0	0	0	0	0	0	0	0
		454.5	0	0	0	0	0	0	0	0	0	0	0	0	0	0	0	0	0	0	0	0	0	0	0	0	0	0	0	0	0	0	0	0	0	0	0	0	0	0	0	0	0	0	0	0	0	0	0
		455.5	0	0	0	0	0	0	0	0	0	0	0	0	0	0	0	0	0	0	0	0	0	0	0	0	0	0	0	0	0	0	0	0	0	0	0	0	0	0	0	0	0	0	0	0	0	0	0
		456.5	0	0	0	0	0	0	0	0	0	0	0	0	0	0	0	0	0	0	0	0	0	0	0	0	0	0	0	0	0	0	0	0	0	0	0	0	0	0	0	0	0	0	0	0	0	0	0
		457.5	0	0	0	0	0	0	0	0	0	0	0	0	0	0	0	0	0	0	0	0	0	0	0	0	0	0	0	0	0	0	0	0	0	0	0	0	0	0	0	0	0	0	0	0	0	0	0
		458.5	0	0	0	0	0	0	0	0	0	0	0	0	0	0	0	0	0	0	0	0	0	0	0	0	0	0	0	0	0	0	0	0	0	0	0	0	0	0	0	0	0	0	0	0	0	0	0
		459.5	0	0	0	0	0	0	0	0	0	0	0	0	0	0	0	0	0	0	0	0	0	0	0	0	0	0	0	0	0	0	0	0	0	0	0	0	0	0	0	0	0	0	0	0	0	0	0
		460.5	0	0	0	0	0	0	0	0	0	0	0	0	0	0	0	0	0	0	0	0	0	0	0	0	0	0	0	0	0	0	0	0	0	0	0	0	0	0	0	0	0	0	0	0	0	0	0
		461.5	0	0	0	0	0	0	0	0	0	0	0	0	0	0	0	0	0	0	0	0	0	0	0	0	0	0	0	0	0	0	0	0	0	0	0	0	0	0	0	0	0	0	0	0	0	0	0
		462.5	0	0	0	0	0	0	0	0	0	0	0	0	0	0	0	0	0	0	0	0	0	0	0	0	0	0	0	0	0	0	0	0	0	0	0	0	0	0	0	0	0	0	0	0	0	0	0
		463.5	0	0	0	0	0	0	0	0	0	0	0	0	0	0	0	0	0	0	0	0	0	0	0	0	0	0	0	0	0	0	0	0	0	0	0	0	0	0	0	0	0	0	0	0	0	0	0
		464.5	0	0	0	0	0	0	0	0	0	0	0	0	0	0	0	0	0	0	0	0	0	0	0	0	0	0	0	0	0	0	0	0	0	0	0	0	0	0	0	0	0	0	0	0	0	0	0
		465.5	0	0	0	0	0	0	0	0	0	0	0	0	0	0	0	0	0	0	0	0	0	0	0	0	0	0	0	0	0	0	0	0	0	0	0	0	0	0	0	0	0	0	0	0	0	0	0
		466.5	0	0	1	0	0	0	0	0	0	0	0	0	0	0	0	0	0	0	0	0	0	0	0	0	0	0	0	0	0	0	0	0	0	0	0	0	0	0	0	0	0	0	0	0	0	0	0
		467.5	0	0	2	0	0	0	0	0	0	0	0	0	0	0	0	0	0	0	0	0	0	0	0	0	0	0	0	0	0	0	0	0	0	0	0	0	0	0	0	0	0	0	0	0	0	0	0
		468.5	0	0	3	0	0	0	0	0	0	0	0	0	0	0	0	0	0	0	0	0	0	0	0	0	0	0	0	0	0	0	0	0	0	0	0	0	0	0	0	0	0	0	0	0	0	0	0
		469.5	0	0	6	0	0	0	0	0	0	0	0	0	0	0	0	0	0	0	0	0	0	0	0	0	0	0	0	0	0	0	0	0	0	0	0	0	0	0	0	0	0	0	0	0	0	0	0
		470.5	0	0	9	0	0	0	0	0	0	0	0	0	0	0	0	0	0	0	0	0	0	0	0	0	0	0	0	0	0	0	0	0	0	0	0	0	0	0	0	0	0	0	0	0	0	0	0
		471.5	0	0	15	0	0	0	0	0	0	0	0	0	0	0	0	0	0	0	0	0	0	0	0	0	0	0	0	0	0	0	0	0	0	0	0	0	0	0	0	0	0	0	0	0	0	0	0
		472.5	0	0	24	0	0	0	0	0	0	0	0	0	0	0	0	0	0	0	0	0	0	0	0	0	0	0	0	0	0	0	0	0	0	0	0	0	0	0	0	0	0	0	0	0	0	0	0
		473.5	0	0	37	0	0	0	0	0	0	0	0	0	0	0	0	0	0	0	0	0	0	0	0	0	0	0	0	0	0	0	0	0	0	0	0	0	0	0	0	0	0	0	0	0	0	0	0
		474.5	0	0	57	0	0	0	0	0	0	0	0	0	0	0	0	0	0	0	0	0	0	0	0	0	0	0	0	0	0	0	0	0	0	0	0	0	0	0	0	0	0	0	0	0	0	0	0
		475.5	0	0	87	0	0	0	0	0	0	0	0	0	0	0	0	0	0	0	0	0	0	0	0	0	0	0	0	0	0	0	0	0	0	0	0	0	0	0	0	0	0	0	0	0	0	0	0
		476.5	0	0	131	0	0	0	0	0	0	0	0	0	0	0	0	0	0	0	0	0	0	0	0	0	0	0	0	0	0	0	0	0	0	0	0	0	0	0	0	0	0	0	0	0	0	0	0
		477.5	0	0	193	0	0	0	0	0	0	0	0	0	0	0	0	0	0	0	0	0	0	0	0	0	0	0	0	0	0	0	0	0	0	0	0	0	0	0	0	0	0	0	0	0	0	0	0
		478.5	0	0	281	0	0	0	0	0	0	0	0	0	0	0	0	0	0	0	0	0	0	0	0	0	0	0	0	0	0	0	0	0	0	0	0	0	0	0	0	0	0	0	0	0	0	0	0
		479.5	0	0	403	0	0	0	0	0	0	0	0	0	0	0	0	0	0	0	0	0	0	0	0	0	0	0	0	0	0	0	0	0	0	0	0	0	0	0	0	0	0	0	0	0	0	0	0
		480.5	0	0	569	0	0	0	0	0	0	0	0	0	0	0	0	0	0	0	0	0	0	0	0	0	0	0	0	0	0	0	0	0	0	0	0	0	0	0	0	0	0	0	0	0	0	0	0
		481.5	0	0	794	0	0	0	0	0	0	0	0	0	0	0	0	0	0	0	0	0	0	0	0	0	0	0	0	0	0	0	0	0	0	0	0	0	0	0	0	0	0	0	0	0	0	0	0
		482.5	0	0	1093	0	0	0	0	0	0	0	0	0	0	0	0	0	0	0	0	0	0	0	0	0	0	0	0	0	0	0	0	0	0	0	0	0	0	0	0	0	0	0	0	0	0	0	0
		483.5	0	0	1484	0	0	0	0	0	0	0	0	0	0	0	0	0	0	0	0	0	0	0	0	0	0	0	0	0	0	0	0	0	0	0	0	0	0	0	0	0	0	0	0	0	0	0	0
		484.5	0	0	1988	0	0	0	0	0	0	0	0	0	0	0	0	0	0	0	0	0	0	0	0	0	0	0	0	0	0	0	0	0	0	0	0	0	0	0	0	0	0	0	0	0	0	0	0
		485.5	0	0	2629	0	0	0	0	0	0	0	0	0	0	0	0	0	0	0	0	0	0	0	0	0	0	0	0	0	0	0	0	0	0	0	0	0	0	0	0	0	0	0	0	0	0	0	0
		486.5	0	0	3433	0	0	0	0	0	0	0	0	0	0	0	0	0	0	0	0	0	0	0	0	0	0	0	0	0	0	0	0	0	0	0	0	0	0	0	0	0	0	0	0	0	0	0	0
		487.5	0	0	4428	0	0	0	0	0	0	0	0	0	0	0	0	0	0	0	0	0	0	0	0	0	0	0	0	0	0	0	0	0	0	0	0	0	0	0	0	0	0	0	0	0	0	0	0
		488.5	0	0	5643	0	0	0	0	0	0	0	0	0	0	0	0	0	0	0	0	0	0	0	0	0	0	0	0	0	0	0	0	0	0	0	0	0	0	0	0	0	0	0	0	0	0	0	0
		489.5	0	0	7106	0	0	0	0	0	0	0	0	0	0	0	0	0	0	0	0	0	0	0	0	0	0	0	0	0	0	0	0	0	0	0	0	0	0	0	0	0	0	0	0	0	0	0	0
		490.5	0	0	8845	0	0	0	0	0	0	0	0	0	0	0	0	0	0	0	0	0	0	0	0	0	0	0	0	0	0	0	0	0	0	0	0	0	0	0	0	0	0	0	0	0	0	0	0
		491.5	0	0	10887	0	0	0	0	0	0	0	0	0	0	0	0	0	0	0	0	0	0	0	0	0	0	0	0	0	0	0	0	0	0	0	0	0	0	0	0	0	0	0	0	0	0	0	0
		492.5	0	0	13253	0	0	0	0	0	0	0	0	0	0	0	0	0	0	0	0	0	0	0	0	0	0	0	0	0	0	0	0	0	0	0	0	0	0	0	0	0	0	0	0	0	0	0	0
		493.5	0	0	15962	0	0	0	0	0	0	0	0	0	0	0	0	0	0	0	0	0	0	0	0	0	0	0	0	0	0	0	0	0	0	0	0	0	0	0	0	0	0	0	0	0	0	0	0
		494.5	0	0	19025	0	0	0	0	0	0	0	0	0	0	0	0	0	0	0	0	0	0	0	0	0	0	0	0	0	0	0	0	0	0	0	0	0	0	0	0	0	0	0	0	0	0	0	0
		495.5	0	0	22449	0	0	0	0	0	0	0	0	0	0	0	0	0	0	0	0	0	0	0	0	0	0	0	0	0	0	0	0	0	0	0	0	0	0	0	0	0	0	0	0	0	0	0	0
		496.5	0	0	26230	0	0	0	0	0	0	0	0	0	0	0	0	0	0	0	0	0	0	0	0	0	0	0	0	0	0	0	0	0	0	0	0	0	0	0	0	0	0	0	0	0	0	0	0
		497.5	0	0	30358	0	0	0	0	0	0	0	0	0	0	0	0	0	0	0	0	0	0	0	0	0	0	0	0	0	0	0	0	0	0	0	0	0	0	0	0	0	0	0	0	0	0	0	0
		498.5	0	0	34814	0	0	0	0	0	0	0	0	0	0	0	0	0	0	0	0	0	0	0	0	0	0	0	0	0	0	0	0	0	0	0	0	0	0	0	0	0	0	0	0	0	0	0	0
		499.5	0	0	39571	0	0	0	0	0	0	0	0	0	0	0	0	0	0	0	0	0	0	0	0	0	0	0	0	0	0	0	0	0	0	0	0	0	0	0	0	0	0	0	0	0	0	0	0
		500.5	0	0	44592	0	0	0	0	0	0	0	0	0	0	0	0	0	0	0	0	0	0	0	0	0	0	0	0	0	0	0	0	0	0	0	0	0	0	0	0	0	0	0	0	0	0	0	0
		501.5	0	0	49834	0	0	0	0	0	0	0	0	0	0	0	0	0	0	0	0	0	0	0	0	0	0	0	0	0	0	0	0	0	0	0	0	0	0	0	0	0	0	0	0	0	0	0	0
		502.5	0	0	55249	0	0	0	0	0	0	0	0	0	0	0	0	0	0	0	0	0	0	0	0	0	0	0	0	0	0	0	0	0	0	0	0	0	0	0	0	0	0	0	0	0	0	0	0
		503.5	0	0	60781	0	0	0	0	0	0	0	0	0	0	0	0	0	0	0	0	0	0	0	0	0	0	0	0	0	0	0	0	0	0	0	0	0	0	0	0	0	0	0	0	0	0	0	0
		504.5	0	0	66372	0	0	0	0	0	0	0	0	0	0	0	0	0	0	0	0	0	0	0	0	0	0	0	0	0	0	0	0	0	0	0	0	0	0	0	0	0	0	0	0	0	0	0	0
		505.5	0	0	71962	0	0	0	0	0	0	0	0	0	0	0	0	0	0	0	0	0	0	0	0	0	0	0	0	0	0	0	0	0	0	0	0	0	0	0	0	0	0	0	0	0	0	0	0
		506.5	0	0	77487	0	0	0	0	0	0	0	0	0	0	0	0	0	0	0	0	0	0	0	0	0	0	0	0	0	0	0	0	0	0	0	0	0	0	0	0	0	0	0	0	0	0	0	0
		507.5	0	0	82889	0	0	0	0	0	0	0	0	0	0	0	0	0	0	0	0	0	0	0	0	0	0	0	0	0	0	0	0	0	0	0	0	0	0	0	0	0	0	0	0	0	0	0	0
		508.5	0	0	88107	0	0	0	0	0	0	0	0	0	0	0	0	0	0	0	0	0	0	0	0	0	0	0	0	0	0	0	0	0	0	0	0	0	0	0	0	0	0	0	0	0	0	0	0
		509.5	0	0	93086	0	0	0	0	0	0	0	0	0	0	0	0	0	0	0	0	0	0	0	0	0	0	0	0	0	0	0	0	0	0	0	0	0	0	0	0	0	0	0	0	0	0	0	0
		510.5	0	0	97776	0	0	0	0	0	0	0	0	0	0	0	0	0	0	0	0	0	0	0	0	0	0	0	0	0	0	0	0	0	0	0	0	0	0	0	0	0	0	0	0	0	0	0	0
		511.5	0	0	102131	0	0	0	0	0	0	0	0	0	0	0	0	0	0	0	0	0	0	0	0	0	0	0	0	0	0	0	0	0	0	0	0	0	0	0	0	0	0	0	0	0	0	0	0
		512.5	0	0	106112	0	0	0	0	0	0	0	0	0	0	0	0	0	0	0	0	0	0	0	0	0	0	0	0	0	0	0	0	0	0	0	0	0	0	0	0	0	0	0	0	0	0	0	0
		513.5	0	0	109685	0	0	0	0	0	0	0	0	0	0	0	0	0	0	0	0	0	0	0	0	0	0	0	0	0	0	0	0	0	0	0	0	0	0	0	0	0	0	0	0	0	0	0	0
		514.5	0	0	112825	0	0	0	0	0	0	0	0	0	0	0	0	0	0	0	0	0	0	0	0	0	0	0	0	0	0	0	0	0	0	0	0	0	0	0	0	0	0	0	0	0	0	0	0
		515.5	0	0	115511	0	0	0	0	0	0	0	0	0	0	0	0	0	0	0	0	0	0	0	0	0	0	0	0	0	0	0	0	0	0	0	0	0	0	0	0	0	0	0	0	0	0	0	0
		516.5	0	0	117731	0	0	0	0	0	0	0	0	0	0	0	0	0	0	0	0	0	0	0	0	0	0	0	0	0	0	0	0	0	0	0	0	0	0	0	0	0	0	0	0	0	0	0	0
		517.5	0	0	119477	0	0	0	0	0	0	0	0	0	0	0	0	0	0	0	0	0	0	0	0	0	0	0	0	0	0	0	0	0	0	0	0	0	0	0	0	0	0	0	0	0	0	0	0
		518.5	0	0	120749	0	0	0	0	0	0	0	0	0	0	0	0	0	0	0	0	0	0	0	0	0	0	0	0	0	0	0	0	0	0	0	0	0	0	0	0	0	0	0	0	0	0	0	0
		519.5	0	0	121551	0	0	0	0	0	0	0	0	0	0	0	0	0	0	0	0	0	0	0	0	0	0	0	0	0	0	0	0	0	0	0	0	0	0	0	0	0	0	0	0	0	0	0	0
		520.5	0	0	121892	0	0	0	0	0	0	0	0	0	0	0	0	0	0	0	0	0	0	0	0	0	0	0	0	0	0	0	0	0	0	0	0	0	0	0	0	0	0	0	0	0	0	0	0
		521.5	0	0	121785	0	0	0	0	0	0	0	0	0	0	0	0	0	0	0	0	0	0	0	0	0	0	0	0	0	0	0	0	0	0	0	0	0	0	0	0	0	0	0	0	0	0	0	0
		522.5	0	0	121247	0	0	0	0	0	0	0	0	0	0	0	0	0	0	0	0	0	0	0	0	0	0	0	0	0	0	0	0	0	0	0	0	0	0	0	0	0	0	0	0	0	0	0	0
		523.5	0	0	120298	0	0	0	0	0	0	0	0	0	0	0	0	0	0	0	0	0	0	0	0	0	0	0	0	0	0	0	0	0	0	0	0	0	0	0	0	0	0	0	0	0	0	0	0
		524.5	0	0	118959	0	0	0	0	0	0	0	0	0	0	0	0	0	0	0	0	0	0	0	0	0	0	0	0	0	0	0	0	0	0	0	0	0	0	0	0	0	0	0	0	0	0	0	0
		525.5	0	0	117254	0	0	0	0	0	0	0	0	0	0	0	0	0	0	0	0	0	0	0	0	0	0	0	0	0	0	0	0	0	0	0	0	0	0	0	0	0	0	0	0	0	0	0	0
		526.5	0	0	115209	0	0	0	0	0	0	0	0	0	0	0	0	0	0	0	0	0	0	0	0	0	0	0	0	0	0	0	0	0	0	0	0	0	0	0	0	0	0	0	0	0	0	0	0
		527.5	0	0	112849	0	0	0	0	0	0	0	0	0	0	0	0	0	0	0	0	0	0	0	0	0	0	0	0	0	0	0	0	0	0	0	0	0	0	0	0	0	0	0	0	0	0	0	0
		528.5	0	0	110200	0	0	0	0	0	0	0	0	0	0	0	0	0	0	0	0	0	0	0	0	0	0	0	0	0	0	0	0	0	0	0	0	0	0	0	0	0	0	0	0	0	0	0	0
		529.5	0	0	107290	0	0	0	0	0	0	0	0	0	0	0	0	0	0	0	0	0	0	0	0	0	0	0	0	0	0	0	0	0	0	0	0	0	0	0	0	0	0	0	0	0	0	0	0
		530.5	0	0	104146	0	0	0	0	0	0	0	0	0	0	0	0	0	0	0	0	0	0	0	0	0	0	0	0	0	0	0	0	0	0	0	0	0	0	0	0	0	0	0	0	0	0	0	0
		531.5	0	0	100794	0	0	0	0	0	0	0	0	0	0	0	0	0	0	0	0	0	0	0	0	0	0	0	0	0	0	0	0	0	0	0	0	0	0	0	0	0	0	0	0	0	0	0	0
		532.5	0	0	97259	0	0	0	0	0	0	0	0	0	0	0	0	0	0	0	0	0	0	0	0	0	0	0	0	0	0	0	0	0	0	0	0	0	0	0	0	0	0	0	0	0	0	0	0
		533.5	0	0	93569	0	0	0	0	0	0	0	0	0	0	0	0	0	0	0	0	0	0	0	0	0	0	0	0	0	0	0	0	0	0	0	0	0	0	0	0	0	0	0	0	0	0	0	0
		534.5	0	0	89748	0	0	0	0	0	0	0	0	0	0	0	0	0	0	0	0	0	0	0	0	0	0	0	0	0	0	0	0	0	0	0	0	0	0	0	0	0	0	0	0	0	0	0	0
		535.5	0	0	85820	0	0	0	0	0	0	0	0	0	0	0	0	0	0	0	0	0	0	0	0	0	0	0	0	0	0	0	0	0	0	0	0	0	0	0	0	0	0	0	0	0	0	0	0
		536.5	0	0	81810	0	0	0	0	0	0	0	0	0	0	0	0	0	0	0	0	0	0	0	0	0	0	0	0	0	0	0	0	0	0	0	0	0	0	0	0	0	0	0	0	0	0	0	0
		537.5	0	0	77741	0	0	0	0	0	0	0	0	0	0	0	0	0	0	0	0	0	0	0	0	0	0	0	0	0	0	0	0	0	0	0	0	0	0	0	0	0	0	0	0	0	0	0	0
		538.5	0	0	73634	0	0	0	0	0	0	0	0	0	0	0	0	0	0	0	0	0	0	0	0	0	0	0	0	0	0	0	0	0	0	0	0	0	0	0	0	0	0	0	0	0	0	0	0
		539.5	0	0	69513	0	0	0	0	0	0	0	0	0	0	0	0	0	0	0	0	0	0	0	0	0	0	0	0	0	0	0	0	0	0	0	0	0	0	0	0	0	0	0	0	0	0	0	0
		540.5	0	0	65398	0	0	0	0	0	0	0	0	0	0	0	0	0	0	0	0	0	0	0	0	0	0	0	0	0	0	0	0	0	0	0	0	0	0	0	0	0	0	0	0	0	0	0	0
		541.5	0	0	61310	0	0	0	0	0	0	0	0	0	0	0	0	0	0	0	0	0	0	0	0	0	0	0	0	0	0	0	0	0	0	0	0	0	0	0	0	0	0	0	0	0	0	0	0
		542.5	0	0	57267	0	0	0	0	0	0	0	0	0	0	0	0	0	0	0	0	0	0	0	0	0	0	0	0	0	0	0	0	0	0	0	0	0	0	0	0	0	0	0	0	0	0	0	0
		543.5	0	0	53288	0	0	0	0	0	0	0	0	0	0	0	0	0	0	0	0	0	0	0	0	0	0	0	0	0	0	0	0	0	0	0	0	0	0	0	0	0	0	0	0	0	0	0	0
		544.5	0	0	49392	0	0	0	0	0	0	0	0	0	0	0	0	0	0	0	0	0	0	0	0	0	0	0	0	0	0	0	0	0	0	0	0	0	0	0	0	0	0	0	0	0	0	0	0
		545.5	0	0	45594	0	0	0	0	0	0	0	0	0	0	0	0	0	0	0	0	0	0	0	0	0	0	0	0	0	0	0	0	0	0	0	0	0	0	0	0	0	0	0	0	0	0	0	0
		546.5	0	0	41911	0	0	0	0	0	0	0	0	0	0	0	0	0	0	0	0	0	0	0	0	0	0	0	0	0	0	0	0	0	0	0	0	0	0	0	0	0	0	0	0	0	0	0	0
		547.5	0	0	38356	0	0	0	0	0	0	0	0	0	0	0	0	0	0	0	0	0	0	0	0	0	0	0	0	0	0	0	0	0	0	0	0	0	0	0	0	0	0	0	0	0	0	0	0
		548.5	0	0	34942	0	0	0	0	0	0	0	0	0	0	0	0	0	0	0	0	0	0	0	0	0	0	0	0	0	0	0	0	0	0	0	0	0	0	0	0	0	0	0	0	0	0	0	0
		549.5	0	0	31681	0	0	0	0	0	0	0	0	0	0	0	0	0	0	0	0	0	0	0	0	0	0	0	0	0	0	0	0	0	0	0	0	0	0	0	0	0	0	0	0	0	0	0	0
		550.5	0	0	28583	0	0	0	0	0	0	0	0	0	0	0	0	0	0	0	0	0	0	0	0	0	0	0	0	0	0	0	0	0	0	0	0	0	0	0	0	0	0	0	0	0	0	0	0
		551.5	0	0	25655	0	0	0	0	0	0	0	0	0	0	0	0	0	0	0	0	0	0	0	0	0	0	0	0	0	0	0	0	0	0	0	0	0	0	0	0	0	0	0	0	0	0	0	0
		552.5	0	0	22904	0	0	0	0	0	0	0	0	0	0	0	0	0	0	0	0	0	0	0	0	0	0	0	0	0	0	0	0	0	0	0	0	0	0	0	0	0	0	0	0	0	0	0	0
		553.5	0	0	20334	0	0	0	0	0	0	0	0	0	0	0	0	0	0	0	0	0	0	0	0	0	0	0	0	0	0	0	0	0	0	0	0	0	0	0	0	0	0	0	0	0	0	0	0
		554.5	0	0	17949	0	0	0	0	0	0	0	0	0	0	0	0	0	0	0	0	0	0	0	0	0	0	0	0	0	0	0	0	0	0	0	0	0	0	0	0	0	0	0	0	0	0	0	0
		555.5	0	0	15749	0	0	0	0	0	0	0	0	0	0	0	0	0	0	0	0	0	0	0	0	0	0	0	0	0	0	0	0	0	0	0	0	0	0	0	0	0	0	0	0	0	0	0	0
		556.5	0	0	13733	0	0	0	0	0	0	0	0	0	0	0	0	0	0	0	0	0	0	0	0	0	0	0	0	0	0	0	0	0	0	0	0	0	0	0	0	0	0	0	0	0	0	0	0
		557.5	0	0	11898	0	0	0	0	0	0	0	0	0	0	0	0	0	0	0	0	0	0	0	0	0	0	0	0	0	0	0	0	0	0	0	0	0	0	0	0	0	0	0	0	0	0	0	0
		558.5	0	0	10239	0	0	0	0	0	0	0	0	0	0	0	0	0	0	0	0	0	0	0	0	0	0	0	0	0	0	0	0	0	0	0	0	0	0	0	0	0	0	0	0	0	0	0	0
		559.5	0	0	8751	0	0	0	0	0	0	0	0	0	0	0	0	0	0	0	0	0	0	0	0	0	0	0	0	0	0	0	0	0	0	0	0	0	0	0	0	0	0	0	0	0	0	0	0
		560.5	0	0	7426	0	0	0	0	0	0	0	0	0	0	0	0	0	0	0	0	0	0	0	0	0	0	0	0	0	0	0	0	0	0	0	0	0	0	0	0	0	0	0	0	0	0	0	0
		561.5	0	0	6255	0	0	0	0	0	0	0	0	0	0	0	0	0	0	0	0	0	0	0	0	0	0	0	0	0	0	0	0	0	0	0	0	0	0	0	0	0	0	0	0	0	0	0	0
		562.5	0	0	5228	0	0	0	0	0	0	0	0	0	0	0	0	0	0	0	0	0	0	0	0	0	0	0	0	0	0	0	0	0	0	0	0	0	0	0	0	0	0	0	0	0	0	0	0
		563.5	0	0	4336	0	0	0	0	0	0	0	0	0	0	0	0	0	0	0	0	0	0	0	0	0	0	0	0	0	0	0	0	0	0	0	0	0	0	0	0	0	0	0	0	0	0	0	0
		564.5	0	0	3567	0	0	0	0	0	0	0	0	0	0	0	0	0	0	0	0	0	0	0	0	0	0	0	0	0	0	0	0	0	0	0	0	0	0	0	0	0	0	0	0	0	0	0	0
		565.5	0	0	2909	0	0	0	0	0	0	0	0	0	0	0	0	0	0	0	0	0	0	0	0	0	0	0	0	0	0	0	0	0	0	0	0	0	0	0	0	0	0	0	0	0	0	0	0
		566.5	0	0	2353	0	0	0	0	0	0	0	0	0	0	0	0	0	0	0	0	0	0	0	0	0	0	0	0	0	0	0	0	0	0	0	0	0	0	0	0	0	0	0	0	0	0	0	0
		567.5	0	0	1886	0	0	0	0	0	0	0	0	0	0	0	0	0	0	0	0	0	0	0	0	0	0	0	0	0	0	0	0	0	0	0	0	0	0	0	0	0	0	0	0	0	0	0	0
		568.5	0	0	1498	0	0	0	0	0	0	0	0	0	0	0	0	0	0	0	0	0	0	0	0	0	0	0	0	0	0	0	0	0	0	0	0	0	0	0	0	0	0	0	0	0	0	0	0
		569.5	0	0	1178	0	0	0	0	0	0	0	0	0	0	0	0	0	0	0	0	0	0	0	0	0	0	0	0	0	0	0	0	0	0	0	0	0	0	0	0	0	0	0	0	0	0	0	0
		570.5	0	0	918	0	0	0	0	0	0	0	0	0	0	0	0	0	0	0	0	0	0	0	0	0	0	0	0	0	0	0	0	0	0	0	0	0	0	0	0	0	0	0	0	0	0	0	0
		571.5	0	0	709	0	0	0	0	0	0	0	0	0	0	0	0	0	0	0	0	0	0	0	0	0	0	0	0	0	0	0	0	0	0	0	0	0	0	0	0	0	0	0	0	0	0	0	0
		572.5	0	0	541	0	0	0	0	0	0	0	0	0	0	0	0	0	0	0	0	0	0	0	0	0	0	0	0	0	0	0	0	0	0	0	0	0	0	0	0	0	0	0	0	0	0	0	0
		573.5	0	0	409	0	0	0	0	0	0	0	0	0	0	0	0	0	0	0	0	0	0	0	0	0	0	0	0	0	0	0	0	0	0	0	0	0	0	0	0	0	0	0	0	0	0	0	0
		574.5	0	0	306	0	0	0	0	0	0	0	0	0	0	0	0	0	0	0	0	0	0	0	0	0	0	0	0	0	0	0	0	0	0	0	0	0	0	0	0	0	0	0	0	0	0	0	0
		575.5	0	0	226	0	0	0	0	0	0	0	0	0	0	0	0	0	0	0	0	0	0	0	0	0	0	0	0	0	0	0	0	0	0	0	0	0	0	0	0	0	0	0	0	0	0	0	0
		576.5	0	0	166	0	0	0	0	0	0	0	0	0	0	0	0	0	0	0	0	0	0	0	0	0	0	0	0	0	0	0	0	0	0	0	0	0	0	0	0	0	0	0	0	0	0	0	0
		577.5	0	0	120	0	0	0	0	0	0	0	0	0	0	0	0	0	0	0	0	0	0	0	0	0	0	0	0	0	0	0	0	0	0	0	0	0	0	0	0	0	0	0	0	0	0	0	0
		578.5	0	0	86	0	0	0	0	0	0	0	0	0	0	0	0	0	0	0	0	0	0	0	0	0	0	0	0	0	0	0	0	0	0	0	0	0	0	0	0	0	0	0	0	0	0	0	0
		579.5	0	0	61	0	0	0	0	0	0	0	0	0	0	0	0	0	0	0	0	0	0	0	0	0	0	0	0	0	0	0	0	0	0	0	0	0	0	0	0	0	0	0	0	0	0	0	0
		580.5	0	0	42	0	0	0	0	0	0	0	0	0	0	0	0	0	0	0	0	0	0	0	0	0	0	0	0	0	0	0	0	0	0	0	0	0	0	0	0	0	0	0	0	0	0	0	0
		581.5	0	0	29	0	0	0	0	0	0	0	0	0	0	0	0	0	0	0	0	0	0	0	0	0	0	0	0	0	0	0	0	0	0	0	0	0	0	0	0	0	0	0	0	0	0	0	0
		582.5	0	0	20	0	0	0	0	0	0	0	0	0	0	0	0	0	0	0	0	0	0	0	0	0	0	0	0	0	0	0	0	0	0	0	0	0	0	0	0	0	0	0	0	0	0	0	0
		583.5	0	0	13	0	0	0	0	0	0	0	0	0	0	0	0	0	0	0	0	0	0	0	0	0	0	0	0	0	0	0	0	0	0	0	0	0	0	0	0	0	0	0	0	0	0	0	0
		584.5	0	0	9	0	0	0	0	0	0	0	0	0	0	0	0	0	0	0	0	0	0	0	0	0	0	0	0	0	0	0	0	0	0	0	0	0	0	0	0	0	0	0	0	0	0	0	0
		585.5	0	0	6	0	0	0	0	0	0	0	0	0	0	0	0	0	0	0	0	0	0	0	0	0	0	0	0	0	0	0	0	0	0	0	0	0	0	0	0	0	0	0	0	0	0	0	0
		586.5	0	0	4	0	0	0	0	0	0	0	0	0	0	0	0	0	0	0	0	0	0	0	0	0	0	0	0	0	0	0	0	0	0	0	0	0	0	0	0	0	0	0	0	0	0	0	0
		587.5	0	0	2	0	0	0	0	0	0	0	0	0	0	0	0	0	0	0	0	0	0	0	0	0	0	0	0	0	0	0	0	0	0	0	0	0	0	0	0	0	0	0	0	0	0	0	0
		588.5	0	0	2	0	0	0	0	0	0	0	0	0	0	0	0	0	0	0	0	0	0	0	0	0	0	0	0	0	0	0	0	0	0	0	0	0	0	0	0	0	0	0	0	0	0	0	0
		589.5	0	0	0	0	0	0	0	0	0	0	0	0	0	0	0	0	0	0	0	0	0	0	0	0	0	0	0	0	0	0	0	0	0	0	0	0	0	0	0	0	0	0	0	0	0	0	0
		590.5	0	0	0	0	0	0	0	0	0	0	0	0	0	0	0	0	0	0	0	0	0	0	0	0	0	0	0	0	0	0	0	0	0	0	0	0	0	0	0	0	0	0	0	0	0	0	0
		591.5	0	0	0	0	0	0	0	0	0	0	0	0	0	0	0	0	0	0	0	0	0	0	0	0	0	0	0	0	0	0	0	0	0	0	0	0	0	0	0	0	0	0	0	0	0	0	0
		592.5	0	0	0	0	0	0	0	0	0	0	0	0	0	0	0	0	0	0	0	0	0	0	0	0	0	0	0	0	0	0	0	0	0	0	0	0	0	0	0	0	0	0	0	0	0	0	0
		593.5	0	0	0	0	0	0	0	0	0	0	0	0	0	0	0	0	0	0	0	0	0	0	0	0	0	0	0	0	0	0	0	0	0	0	0	0	0	0	0	0	0	0	0	0	0	0	0
		594.5	0	0	0	0	0	0	0	0	0	0	0	0	0	0	0	0	0	0	0	0	0	0	0	0	0	0	0	0	0	0	0	0	0	0	0	0	0	0	0	0	0	0	0	0	0	0	0
		595.5	0	0	0	0	0	0	0	0	0	0	0	0	0	0	0	0	0	0	0	0	0	0	0	0	0	0	0	0	0	0	0	0	0	0	0	0	0	0	0	0	0	0	0	0	0	0	0
		596.5	0	0	0	0	0	0	0	0	0	0	0	0	0	0	0	0	0	0	0	0	0	0	0	0	0	0	0	0	0	0	0	0	0	0	0	0	0	0	0	0	0	0	0	0	0	0	0
		597.5	0	0	0	0	0	0	0	0	0	0	0	0	0	0	0	0	0	0	0	0	0	0	0	0	0	0	0	0	0	0	0	0	0	0	0	0	0	0	0	0	0	0	0	0	0	0	0
		598.5	0	0	0	0	0	0	0	0	0	0	0	0	0	0	0	0	0	0	0	0	0	0	0	0	0	0	0	0	0	0	0	0	0	0	0	0	0	0	0	0	0	0	0	0	0	0	0
		599.5	0	0	0	0	0	0	0	0	0	0	0	0	0	0	0	0	0	0	0	0	0	0	0	0	0	0	0	0	0	0	0	0	0	0	0	0	0	0	0	0	0	0	0	0	0	0	0
[truncated: 230 more columns]

## Sheet: Fig2b
		Size [nm]	MCI Patients [Particles/mL]
		50.5	2597642	4746073	4597302	4005840	5590726	6640817	7092357	3949410	5596652	4768563	4840346	4349397	5349767	5918360	2379552	1541566	3988156	3325366	3583265	10161181	3600048	7514036	5012253	5749806	6052146	6644698	7580217	6203937	6273282	5956138	5679624	3303425	3499437	4588967	2556298	3543786	2766525	10079856	1833441	6210470	7321014	5488470	3910109	3842411	3865073	6159819	3733938
		51.5	2711761	4986011	4429524	3823557	5517685	6792203	7379551	4466997	5609980	5070899	4680131	4427470	5657169	5882638	2474585	1527534	3984511	3541401	3536023	9953544	3612602	7093255	5015555	5643124	5733029	6518950	7616421	6456248	6388056	5860738	5851408	3272699	3317444	4663103	2526396	3712728	2688254	9880360	1951461	5991365	7382431	5315593	3781367	3732979	3978564	6351853	4741479
		52.5	2810896	5192589	4265538	3632901	5434202	6987454	7616825	5056903	5589354	5376557	4523862	4507180	5969247	5816115	2574203	1522706	3970782	3734175	3494410	9589039	3625770	6675866	5068204	5565846	5426408	6376615	7631563	6713774	6494554	5826961	6041427	3251338	3163078	4700684	2492519	3897481	2613128	9700027	2090188	5774962	7506254	5121835	3657570	3640579	4122553	6472335	5660406
		53.5	2890995	5353423	4108366	3436860	5339057	7219936	7788322	5703765	5533524	5674480	4369286	4583663	6271169	5718160	2677659	1526810	3944166	3892597	3458556	9090759	3635199	6264780	5168145	5510291	5132416	6219025	7620270	6965707	6587881	5852812	6242203	3239207	3033914	4698834	2455090	4091393	2542589	9530259	2250277	5559426	7687276	4909534	3537363	3563314	4293614	6510345	6251731
		54.5	2948976	5457555	3961483	3238677	5231636	7482443	7879515	6380633	5442748	5951625	4214577	4652161	6545978	5589050	2784012	1539706	3902282	4006596	3428614	8490338	3636983	5863273	5313888	5469071	4851912	6048526	7579001	7200918	6663371	5936770	6446101	3236259	2927594	4657081	2414670	4285864	2479072	9363265	2431994	5343321	7919580	4682037	3419592	3499276	4487611	6458850	6323212
		55.5	2982922	5496512	3828390	3041489	5111907	7766948	7878386	7047971	5318666	6193387	4058323	4708233	6775339	5429919	2892069	1561349	3843295	4068126	3404655	7823419	3627768	5474643	5504169	5435203	4586218	5868113	7506011	7408463	6716672	6077367	6645448	3242406	2841832	4577242	2371907	4470374	2425978	9192058	2634989	5125625	8195497	4443497	3303321	3446486	4699444	6315353	5835605
		56.5	2992158	5465212	3712270	2848047	4980367	8064434	7776601	7655047	5164092	6384367	3899518	4747982	6940737	5242695	3000333	1591755	3766065	4072015	3386588	7125288	3604868	5101931	5737547	5402289	4336897	5681105	7401225	7578173	6743841	6272688	6832747	3257399	2774401	4463069	2327497	4632793	2387592	9010492	2858038	4905726	8504532	4198621	3187844	3402841	4922859	6082171	4928748
		57.5	2977207	5362552	3615759	2660526	4837965	8364798	7570503	8144451	4982764	6509493	3737543	4768235	7025041	5030021	3106972	1630954	3670264	4016538	3374088	6427430	3566368	4747721	6011935	5364742	4105569	5490875	7266032	7701271	6741456	6519788	7000955	3280705	2723117	4319719	2282146	4760036	2368992	8813345	3098794	4683429	8832352	3952373	3072689	3366096	5150348	5766319	3843811
		58.5	2939646	5191585	3540802	2480448	4686018	8656877	7261795	8459687	4779064	6555393	3572156	4766656	7014275	4795168	3209801	1678952	3556471	3903604	3366548	5755350	3511197	4414017	6324048	5318010	3893773	5300636	7103015	7770918	6706728	6814035	7143793	3311390	2685816	4153147	2236536	4839066	2375973	8596433	3353558	4458940	9160054	3709679	2957608	3333851	5373170	5379007	2806091
		59.5	2881880	4959228	3488585	2308680	4526107	8928576	6857776	8554692	4557738	6511895	3403465	4741761	6899358	4541929	3306287	1735676	3426196	3738533	3363033	5127698	3439160	4102186	6668779	5258768	3702869	5113296	6915649	7782641	6637612	7148422	7256042	3348011	2660322	3969506	2191297	4858164	2415010	8356735	3617126	4232845	9464023	3475148	2842566	3303581	5581525	4934809	1950296
		60.5	2806883	4675563	3459507	2145502	4359979	9167146	6371055	8403121	4323638	6373405	3231900	4692838	6677501	4274497	3393596	1800922	3281838	3529461	3362264	4556434	3350916	3812972	7038538	5185030	3533983	4931366	6707990	7734574	6532907	7512936	7333791	3388517	2644426	3774643	2146987	4808329	2493257	8092518	3882739	4006067	9716688	3252843	2727709	3272681	5764896	4450592	1314582
		61.5	2717937	4352829	3453167	1990725	4189441	9359603	5818740	8004792	4081491	6139933	3058171	4619777	6352991	3997326	3468663	1874290	3126551	3286477	3362608	4047700	3247911	3546541	7422622	5096151	3387985	4756920	6484388	7627492	6392341	7894108	7374605	3430168	2635866	3573726	2104080	4684562	2618488	7803421	4142199	3779814	9888464	3046116	2613324	3238546	5912556	3944307	875341
		62.5	2618388	4004280	3468339	1843828	4016277	9493275	5221181	7387163	3835719	5817540	2883228	4522861	5937167	3714984	3528310	1955123	2964059	3020642	3362096	3603041	3132250	3302560	7806708	4992725	3265487	4591584	6249231	7464635	6216616	8274893	7377584	3469496	2632319	3371022	2062953	4486808	2798852	7490486	4386160	3555512	9950892	2857513	2499803	3198676	6014211	3433746	585688
		63.5	2511456	3643056	3502949	1704112	3842164	9556480	4600385	6601156	3590304	5418062	2708199	4402543	5447512	3431991	3569385	2042444	2798402	2743005	3358467	3220681	3006552	3080286	8172639	4876368	3166863	4436563	6006740	7251371	6007425	8635050	7343307	3502315	2631410	3169814	2023884	4220329	3042168	7156107	4604616	3334726	9880657	2688752	2387593	3150802	6060741	2935392	399549
		64.5	2400086	3281224	3554041	1570835	3668618	9539270	3978317	5712316	3348696	4958113	2534342	4259267	4905984	3152656	3588944	2134902	2633683	2463779	3349239	2896690	2873768	2878661	8498643	4749432	3092266	4292669	5760818	6994720	5767423	8952110	7273667	3523808	2630740	2972432	1987051	3895380	3354453	6803886	4787544	3119082	9663741	2540748	2277155	3093022	6044948	2463448	281084
		65.5	2286858	2929079	3617776	1443346	3496950	9434194	3375275	4789761	3113771	4457491	2362977	4093380	4336820	2880935	3584432	2230729	2473817	2191716	3331818	2625929	2737002	2696399	8760173	4614688	3041635	4160373	5514952	6702822	5500145	9202974	7171628	3528714	2627931	2780365	1952537	3526224	3737364	6438405	4925666	2910179	9298655	2413669	2168924	3023927	5962228	2029125	205550
		66.5	2173943	2594740	3689475	1321181	3328238	9237003	2808530	3895751	2887818	3937252	2195431	3905142	3764167	2620298	3553883	2327728	2322326	1933747	3303641	2402745	2599342	2532057	8931474	4475008	3014682	4039845	5272153	6384391	5209887	9365987	7040915	3511614	2620691	2594427	1920328	3129621	4184455	6064921	5011213	2709515	8797774	2307010	2063284	2942708	5811085	1640256	156967
		67.5	2063091	2284030	3763748	1204132	3163323	8947205	2291379	3078235	2672564	3417751	2032980	3694867	3209906	2373636	3496086	2423289	2182204	1694860	3262340	2221434	2463717	2384105	8987882	4333091	3010842	3931001	5034945	6048212	4901535	9423244	6885691	3467333	2606897	2414936	1890325	2723062	4676701	5689021	5038624	2518426	8186164	2219639	1960539	2849230	5593387	1301219	125373
		68.5	1955654	2000585	3834729	1092276	3002810	8568391	1832670	2367441	2469211	2916957	1876804	3463175	2691963	2143197	3410723	2514449	2055847	1478180	3205930	2076509	2332784	2250972	8908681	4191259	3029184	3833540	4805376	5702711	4580372	9362726	6710240	3391429	2584684	2241897	1862345	2323042	5178729	5316267	5005050	2338026	7498064	2149825	1860906	2744051	5314346	1013174	104644
		69.5	1852620	1746127	3896418	985954	2847087	8108258	1436805	1776312	2278495	2449246	1727940	3211319	2223301	1930573	3298455	2597995	1945050	1285194	3132995	1962797	2208852	2131086	8680162	4051322	3068265	3746977	4585049	5355623	4251856	9179869	6518694	3280723	2552536	2075167	1836135	1943651	5638163	4951868	4910619	2169183	6771858	2095215	1764507	2628385	4982180	774538	91020
		70.5	1754660	1520825	3943107	885719	2696347	7578301	1104165	1303678	2100746	2024792	1587258	2941524	1811637	1736715	3160934	2670618	1851063	1116061	3042844	1875427	2093848	2022900	8298359	3914525	3125936	3670670	4375170	5013758	3921399	8878240	6314814	3133806	2509371	1914587	1811372	1595642	5990836	4600411	4758406	2012498	6044805	2052781	1671381	2504015	4607520	581618	82172
		71.5	1662178	1323685	3969837	792252	2550622	6993173	831824	938693	1935959	1649515	1455437	2657274	1459800	1561990	3000754	2729095	1774674	969945	2935633	1809719	1989312	1924912	7770835	3781565	3199102	3603835	4176595	4682868	3594153	8469169	6101844	2951435	2454606	1760083	1787677	1286046	6173039	4265672	4554130	1868304	5348745	2018737	1581486	2373160	4202610	429311	76636
		72.5	1575358	1152915	3972819	706259	2409814	6369750	614435	665283	1783854	1325498	1332962	2363445	1166551	1406256	2821327	2770501	1716316	845337	2812412	1761032	1896421	1835677	7117023	3652660	3283456	3545559	3989889	4367602	3274822	7970392	5882431	2736743	2388191	1611723	1764622	1018288	6138531	3950510	4305626	1736688	4707502	1988472	1494723	2238314	3780411	311778	73469
		73.5	1494211	1006243	3949745	628370	2273733	5726020	445149	465773	1643940	1051702	1220120	2066222	927670	1268966	2626701	2792417	1676152	740340	2675097	1724577	1816036	1753817	6366812	3527664	3373245	3494810	3815371	4071520	2967514	7404003	5658608	2495186	2310613	1469739	1741740	792678	5874060	3656845	4022170	1617509	4136162	1956555	1410952	2102067	3353705	223029	72051
		74.5	1418611	881177	3899940	559064	2142136	5079885	316457	323373	1515569	824803	1117018	1772751	737079	1149264	2421341	2793118	1654156	652896	2526358	1695267	1748753	1678025	5557487	3406207	3461106	3450440	3653159	3797171	2675626	6794060	5431843	2234206	2222865	1334507	1718536	607116	5405949	3385710	3713756	1510436	3641857	1916871	1330012	1966948	2934295	157374	71960
		75.5	1348330	775191	3824311	498624	2014759	4448031	220883	223554	1397982	640036	1023600	1490566	587861	1046090	2209882	2771715	1650138	580959	2369437	1667624	1694969	1607071	4729494	3287844	3538090	3411186	3503217	3546196	2401797	6164286	5203118	1962633	2126374	1206510	1694499	457866	4793697	3137347	3390393	1414983	3225452	1862984	1251747	1835279	2532373	109720	72899
		76.5	1283065	685864	3725134	447126	1891351	3844968	151487	154560	1290351	491919	939671	1226844	473069	958273	1996891	2728233	1663733	522613	2207911	1635826	1654931	1539808	3921821	3172201	3593941	3375669	3365379	3319454	2147883	5536172	4973046	1689888	2022908	1086270	1669116	340283	4113133	2911337	3061519	1330543	2883538	1788773	1176021	1709075	2156109	75726	74652
		77.5	1222461	610957	3605694	404477	1771702	3282339	102179	107354	1191812	374830	864923	987656	386291	884611	1786649	2663609	1694318	476149	2045444	1593951	1628788	1475180	3167853	3059101	3617725	3342404	3239385	3117156	1915002	4927672	4741999	1425128	1914460	974283	1641886	249407	3436768	2706745	2735542	1256426	2610288	1689340	1102736	1589977	1811447	51851	77054
		78.5	1166126	548463	3469871	370477	1655667	2768551	67857	75261	1101492	283406	798968	777343	321983	823936	1582968	2579624	1740882	440113	1885532	1536445	1616620	1412228	2492416	2948658	3598845	3309800	3124899	2938986	1703587	4352546	4510246	1176431	1803124	870954	1612336	180408	2819295	2522259	2419552	1191884	2398937	1562071	1031846	1479225	1502118	35307	79976
		79.5	1113645	496623	3321721	344904	1543182	2308711	44428	53507	1018532	212796	741364	598158	275628	775167	1389062	2478760	1801820	413322	1731304	1458813	1618453	1350104	1910430	2841326	3528363	3276176	3021523	2784220	1513488	3820277	4278072	950168	1690976	776549	1580039	128878	2292040	2356322	2119180	1136134	2242808	1407627	963366	1377671	1229804	23971	83313
		80.5	1064592	453928	3165117	327617	1434273	1904851	28721	38761	942102	158781	691640	450227	243763	737337	1207466	2364012	1874690	394875	1585368	1358439	1634249	1288082	1427146	2737908	3400477	3239782	2928815	2651820	1344071	3336411	4045885	750621	1579970	691160	1544627	90979	1865321	2207240	1838585	1088378	2135941	1230526	897371	1285809	994429	16272	86971
		81.5	1018535	419103	3003486	318663	1329058	1556356	18365	28743	871415	117806	649323	331818	223953	709619	1040012	2238681	1955946	384154	1449729	1235338	1663870	1225573	1039657	2639511	3213850	3198827	2846289	2540502	1194330	2903177	3814286	579898	1471849	614700	1505807	63502	1534943	2073276	1580541	1047812	2073379	1038985	833997	1203827	794507	11076	90868
		82.5	975047	391089	2839646	318398	1227738	1260516	11638	21915	805741	86950	613957	239826	214755	691332	887849	2106153	2040721	380817	1325770	1092610	1707008	1162139	739147	2547466	2972461	3151522	2773424	2448790	1062998	2520211	3584112	438096	1368093	546906	1463378	43846	1289190	1952721	1346599	1013634	2051216	843889	773429	1131668	627514	7584	94923
		83.5	933707	369026	2675751	327621	1130584	1013132	7325	17251	744411	63864	585120	170344	215717	681935	751493	1969712	2122721	384802	1214289	936342	1763091	1097508	513323	2463223	2685667	3096129	2709663	2375031	948645	2185283	3356436	323667	1269881	487370	1417238	29962	1114219	1843949	1137271	985045	2066465	656980	715891	1069086	490246	5240	99055
		84.5	894107	352228	2513311	347735	1037915	809092	4590	14071	686830	46691	562432	119215	227458	681009	630912	1832379	2194343	396328	1115575	774857	1831151	1031580	348597	2388230	2367334	3031029	2654409	2317397	849765	1894955	3132536	233886	1178084	435571	1367394	20270	997344	1745456	952236	961246	2116777	488746	661626	1015703	379136	3665	103173
		85.5	855856	340163	2353281	380936	950071	642872	2871	11930	632478	33982	545571	82465	251846	688229	525625	1696797	2247089	415900	1029501	617399	1909677	964436	231754	2323804	2034118	2954791	2607022	2273857	764843	1645111	2913827	165345	1093279	390911	1313967	13581	928566	1655884	790538	941444	2200029	346603	610882	971054	290515	2603	107177
		86.5	818588	332441	2196180	430449	867386	508946	1798	10539	580922	24621	534273	56587	292315	703318	434796	1565163	2272337	444311	955632	472552	1996447	896335	151017	2271015	1703242	2866254	2566812	2242140	692414	1431374	2701784	114390	1015777	352756	1257191	9014	901010	1574036	650763	924844	2313794	233919	563892	934624	220819	1884	110953
		87.5	781964	328794	2042227	500773	790163	402069	1130	9719	531814	17758	528332	38677	354307	725986	357341	1439203	2262424	482639	893319	346836	2088382	827699	96577	2230560	1390243	2764608	2533033	2219686	631102	1249397	2497846	77474	945655	320471	1197406	5929	910734	1498889	531196	910652	2454692	150107	520862	905876	166731	1394	114370
		88.5	745679	329066	1891479	597911	718646	317477	716	9362	484896	12748	527600	26449	445754	755846	292015	1320181	2211883	532226	841778	243854	2181441	759095	60692	2202639	1107188	2649468	2504873	2203607	579640	1095059	2303329	51388	882802	293440	1135049	3865	956237	1429584	429950	898082	2617652	91584	481961	884261	125275	1057	117279
		89.5	709470	333206	1743953	729447	653006	250979	458	9421	440002	9106	531976	18183	577383	792319	237496	1208937	2118586	594625	800151	164175	2270609	691203	37528	2186802	861696	2520946	2481446	2190670	536895	964579	2119348	33397	826959	271094	1070641	2499	1037703	1365431	345069	886363	2795193	53174	447316	869230	93864	825	119516
		90.5	673123	341257	1599729	904308	593327	198992	298	9896	397052	6470	541393	12632	762310	834506	192446	1105936	1984473	671494	767548	105877	2350007	624772	22861	2181776	656845	2379691	2461788	2177318	501863	854568	1946759	21276	777752	252920	1004766	1602	1155902	1305889	274606	874754	2976836	29431	417014	860227	70309	663	120904
		91.5	636477	353350	1459012	1131879	539609	158521	197	10828	356047	4572	555801	8914	1014067	881075	155572	1011335	1815618	764408	743056	65474	2413177	560574	13738	2185251	491826	2226916	2444849	2159759	473674	762052	1786127	13293	734732	238468	938054	1019	1310612	1250563	216683	862560	3148890	15573	391108	856679	52806	552	121267
		92.5	599432	369696	1322178	1420157	491764	127116	133	12311	317054	3212	575138	6425	1341960	930131	125654	925047	1621522	874572	725738	38891	2453540	499355	8153	2193645	363031	2064382	2429492	2134124	451583	684456	1637719	8149	697392	227360	871154	643	1498460	1199177	169535	849160	3294844	7906	369637	857987	39902	476	120434
		93.5	561954	390578	1189774	1772677	449633	102798	92	14492	280196	2242	599294	4755	1743135	979142	101582	846796	1413761	1002412	714608	22243	2465020	441782	4784	2201894	265261	1894349	2414501	2096715	434959	619576	1501512	4904	665192	219283	804717	404	1710408	1151565	131533	834027	3396576	3870	352638	863500	30453	427	118261
		94.5	524076	416340	1062493	2184341	413003	83998	65	17589	245625	1554	628070	3632	2192586	1024923	82362	776177	1204285	1147038	708591	12285	2442753	388410	2779	2203345	192779	1719495	2398585	2044313	423267	565547	1377227	2898	637566	213990	739368	251	1929556	1107651	101206	816753	3436444	1837	340171	872501	23574	399	114647
		95.5	485902	447365	941122	2637023	381621	69484	48	21908	213507	1069	661129	2879	2635652	1063730	67128	712701	1003797	1305637	706475	6577	2383784	339643	1600	2189877	140079	1542791	2380402	1974530	416058	520807	1264368	1683	613933	211297	675694	156	2130513	1067433	77243	797071	3400049	851	332346	884189	18597	388	109551
		96.5	447601	484051	826478	3096704	355217	58298	36	27856	183994	730	697933	2378	2990662	1091490	55138	655830	820545	1472874	706862	3427	2287614	295727	913	2152419	102345	1367354	2358578	1886140	412945	484051	1162268	961	593696	211079	614221	96	2281736	1030965	58495	774870	3279183	388	329346	897664	15024	396	103008
		97.5	409404	526775	719331	3514462	333523	49702	28	35962	157206	495	737692	2056	3168081	1104180	45773	605009	659747	1640477	708126	1746	2156478	256741	518	2081983	75634	1196286	2331746	1779328	413580	454205	1070138	540	576245	213260	555404	59	2351555	998349	43972	750197	3074176	176	331463	911920	12495	422	95144
		98.5	371592	575835	620340	3833151	316293	43137	23	46877	133212	332	779307	1867	3103814	1098322	38519	559685	523639	1797216	708403	874	1995257	222616	291	1971247	56880	1032507	2298587	1655791	417630	430389	987109	298	560950	217817	499617	36	2316855	969722	32831	723259	2794885	80	339123	925857	10752	471	86175
		99.5	334484	631389	529991	3999515	303318	38180	20	61356	112019	221	821338	1786	2791445	1071534	32964	519328	411981	1929498	705623	432	1811020	193157	163	1816512	43796	878597	2257879	1518654	424750	411892	912274	162	547167	224766	447152	22	2171333	945250	24364	694402	2459798	37	352924	938292	9622	552	76401
		100.5	298423	693362	448560	3978582	294439	34517	17	80211	93568	146	861994	1803	2292377	1023024	28785	483432	322800	2022732	697604	213	1612262	168069	91	1619562	34732	736670	2208556	1372178	434549	398143	844722	87	534231	234163	398213	14	1929378	925122	17990	664089	2093266	17	373657	948001	8997	678	66185
		101.5	263757	761350	376098	3764917	289556	31922	16	104217	77736	95	899168	1923	1713662	953907	25732	451532	253152	2063412	682227	105	1407960	147000	50	1388738	28526	608281	2149762	1221317	446560	388695	783560	46	521473	246093	352921	8	1623062	909548	13232	632872	1721506	8	402334	953766	8826	873	55923
		102.5	230820	834502	312435	3385682	288640	30242	15	133974	64347	62	930517	2165	1165146	867240	23627	423197	199758	2041646	657681	52	1206639	129565	28	1138535	24388	494377	2080912	1071182	460201	383205	727943	24	508224	260668	311323	5	1293115	898761	9708	601352	1368414	4	440192	954441	9114	1177	46009
		103.5	199912	911414	257201	2893724	291732	29381	15	169745	53183	40	953607	2572	721483	767726	22350	398037	159448	1953544	622765	26	1015584	115382	15	887398	21796	395299	2001738	926514	474753	381414	677082	12	493841	278012	273393	3	977815	893009	7118	570144	1052260	2	488668	949019	9930	1659	36794
		104.5	171289	990028	209865	2353442	298946	29299	16	211287	44002	25	966103	3215	408241	661129	21841	375701	129422	1802771	577173	13	840326	104089	8	654098	20434	310822	1912334	791257	489332	383142	630262	6	477731	298255	239048	2	704468	892563	5227	539851	783987	1	549331	936712	11428	2439	28556
		105.5	145143	1067586	169774	1825166	310457	30010	17	257737	36552	16	965996	4214	212172	553504	22100	355873	107358	1600664	521724	7	684424	95370	5	453780	20143	240235	1813178	668285	502887	388267	586849	3	459391	321519	208153	1	486172	897705	3853	511030	567244	0	623722	917013	13889	3727	21474
		106.5	121596	1140636	136203	1353650	326486	31580	19	307588	30588	10	951846	5768	101966	450422	23193	338272	91427	1364661	458413	4	549541	88965	3	295067	20902	182446	1705142	559310	514215	396718	546296	2	438442	347898	180538	0	323574	908728	2858	484183	399767	0	713103	889747	17794	5898	15624
		107.5	100698	1205151	108393	963445	347273	34143	23	358802	25882	6	922995	8196	45673	356332	25270	322646	80250	1115334	390266	2	435723	84683	1	179213	22831	136100	1589474	464952	522006	408463	508146	0	414670	377448	155999	0	209331	925919	2141	459739	275432	0	818057	855102	23948	9618	10984
		108.5	82425	1256748	85591	660624	373021	37909	27	409042	22233	4	879709	12017	19238	274196	28587	308774	72831	872794	320967	1	341794	82408	0	101399	26211	99695	1467762	384923	524927	423495	472035	0	388055	410154	134318	0	132791	949533	1625	438060	186320	0	937951	813622	33685	16071	7452
		109.5	66687	1291039	67076	438208	403831	43190	33	455991	19470	2	823232	18049	7692	205411	33551	296456	68497	653436	254322	0	265784	82111	0	53347	31541	71690	1341872	318271	521731	441825	437687	0	358796	445917	115263	0	83375	979761	1254	419448	124353	0	1070292	766179	49188	27337	4873
		110.5	53336	1304078	52178	282372	439602	50427	42	497688	17455	1	755717	27564	2948	149994	40780	285517	66843	467883	193687	0	205308	83860	0	26071	39622	50596	1213868	263629	511399	463465	404912	0	327308	484518	98598	0	52314	1016674	988	404151	82327	0	1210087	713913	73949	46998	3069
		111.5	42181	1292868	40294	177480	479905	60236	55	532792	16088	0	680038	42463	1093	106922	51188	275800	67690	320462	141494	0	157880	87836	0	11834	51685	35040	1085921	219441	493287	488419	373594	0	294204	525596	84093	0	33120	1060150	798	392389	54378	0	1349383	658149	113358	81013	1859
		112.5	32999	1255842	30893	109226	523841	73451	73	560731	15307	0	599524	65459	396	74539	66099	267166	71062	210084	98992	0	121124	94354	0	4993	69564	23807	960199	184133	467259	516665	343684	0	260253	568624	71522	0	21355	1109775	664	384367	36053	1	1477271	600311	175256	138831	1083
		113.5	25552	1193243	23515	66049	569897	91189	97	581707	15087	0	517621	100166	141	50920	87387	259489	77173	131971	66249	0	92907	103891	0	1961	95902	15868	838767	156227	433775	548143	315185	0	226318	612884	60672	0	14147	1164730	571	380300	24145	2	1580604	541821	270045	234402	606
		114.5	19599	1107288	17768	39363	615831	114905	132	596581	15455	0	437582	150975	50	34162	117609	252655	86417	79569	42380	0	71399	117120	0	718	134332	10373	723488	134415	393914	582742	288136	0	193285	657454	51342	0	9704	1223649	509	380428	16436	4	1645599	484018	409508	386297	326
		115.5	14904	1002089	13326	23179	658651	146430	181	606683	16493	0	362182	222504	18	22561	160087	246564	99350	46145	25909	0	55087	134960	0	246	189544	6651	615938	117586	349305	620284	262599	0	161981	701207	43348	0	6939	1284486	474	385038	11444	9	1660223	428083	603238	615494	168
		116.5	11250	883273	9918	13513	694709	187971	249	613606	18367	0	293536	318497	6	14703	218820	241120	116657	25810	15141	0	42752	158617	0	79	267013	4182	517347	104832	301980	660515	238643	0	133111	742823	36520	0	5203	1344400	461	394477	8200	22	1616914	374995	851894	939106	83
		117.5	8441	757381	7323	7811	719997	242000	344	619010	21355	0	233008	440177	2	9478	298065	236240	139064	13967	8466	0	33434	189639	0	24	372151	2579	428552	95436	254151	703097	216333	0	107202	780815	30707	0	4106	1399701	471	409162	6080	60	1514891	325500	1138358	1359219	39
		118.5	6305	631124	5362	4481	730619	310993	476	624475	25910	0	181227	584408	0	6060	401387	231844	167181	7340	4534	0	26393	229947	0	7	508603	1560	349997	88850	207964	747598	195715	0	84577	813588	25770	0	3421	1445895	506	429576	4689	171	1361208	280109	1421230	1849113	18
		119.5	4697	510634	3892	2552	723428	396929	660	631406	32750	0	138177	742383	0	3851	530043	227857	201243	3761	2331	0	21061	281842	0	2	675690	925	281740	84679	165270	793498	176818	0	65349	839506	21589	0	3013	1477894	572	456263	3779	514	1169996	239106	1637995	2343876	8
		120.5	3497	400850	2800	1444	696695	500515	914	640969	42994	0	103344	899700	0	2439	680818	224211	240753	1889	1153	1	17013	347947	0	0	865488	538	223494	82656	127442	840190	159642	0	49444	856992	18056	0	2805	1490417	681	489788	3194	1573	959915	202579	1723288	2745630	3
		121.5	2608	305127	1996	811	650650	620155	1265	654055	58373	0	75870	1038405	0	1543	843876	220841	284065	934	551	2	13929	431061	0	0	1060770	307	174687	82630	95285	886988	144160	0	36633	864636	15077	0	2756	1478578	854	530687	2840	4813	750499	170451	1638243	2949986	1
		122.5	1954	225126	1408	451	587715	750849	1748	671251	81514	0	54720	1140770	0	977	1001749	217684	328044	457	255	5	11568	533869	0	0	1235522	172	134526	84545	69041	933147	130323	0	26582	861317	12571	0	2851	1438642	1126	579368	2661	14367	558502	142518	1394622	2887645	0
		123.5	1474	160954	984	249	512301	883382	2413	692790	116292	0	38805	1193657	0	620	1130797	214681	367997	223	115	10	9754	658495	0	0	1359365	94	102076	88438	48463	977876	118059	0	18896	846319	10466	0	3094	1368807	1555	635982	2630	40882	395321	118487	1054942	2560172	0
		124.5	1123	111499	680	136	430166	1004334	3330	718481	168186	0	27083	1191825	0	396	1205952	211776	398092	109	50	23	8357	805881	0	0	1405595	51	76324	94418	32950	1020365	107280	0	13164	819435	8701	0	3507	1269856	2242	700242	2743	108414	266084	98008	704557	2045798	0
		125.5	866	74843	465	74	347474	1097440	4595	747608	244449	0	18620	1138920	0	254	1208023	208915	412415	54	22	56	7277	975037	0	0	1360257	27	56251	102660	21701	1059804	97889	0	8993	781036	7224	0	4130	1145482	3359	771204	3015	262215	170338	80705	413381	1467662	0
		126.5	680	48689	315	39	269794	1146507	6348	778812	353708	0	12624	1045875	0	164	1130947	206048	406504	27	9	142	6442	1162270	0	0	1228128	14	40877	113379	13847	1095411	89784	0	6027	732101	5989	0	5029	1002125	5195	847033	3485	566830	103772	66195	212313	942563	0
		127.5	544	30709	211	21	201305	1139459	8786	809961	504461	0	8448	927569	0	107	985427	203125	378934	14	4	373	5800	1360580	0	0	1032238	7	29303	126809	8564	1126448	82862	0	3966	674190	4959	1	6295	848273	8239	924791	4224	1074934	60220	54110	95247	540910	0
		128.5	445	18788	139	11	144388	1072319	12193	838082	701874	0	5586	799149	0	70	796536	200102	332245	7	2	993	5311	1559451	0	0	806681	4	20734	143153	5136	1152244	77023	0	2564	609361	4100	2	8057	693313	13300	1000311	5349	1758512	33332	44104	37294	277166	0
		129.5	373	11156	91	6	99646	951492	16973	859386	942779	0	3654	673217	0	47	595902	196936	272666	4	0	2637	4944	1745272	0	0	585984	2	14492	162518	2989	1172209	72175	0	1630	540034	3386	4	10485	546191	21672	1068251	7045	2445125	17625	35862	12752	126846	0
		130.5	323	6434	59	3	66267	793047	23710	869489	1210022	0	2366	558442	0	31	412035	193590	208558	2	0	6886	4679	1902536	0	0	395903	0	10014	184838	1690	1185844	68237	0	1020	468812	2792	8	13806	414166	35349	1122392	9601	2852988	8919	29103	3815	51916	0
		131.5	288	3608	38	1	42558	618861	33228	863872	1469110	0	1518	459493	0	21	263209	190031	148139	1	0	17393	4500	2015768	0	0	249129	0	6848	209767	929	1192746	65136	0	629	398281	2299	15	18310	301983	57211	1156246	13462	2763813	4328	23581	1001	19046	0
		132.5	267	1969	24	0	26466	450959	46690	838611	1671300	0	967	377819	0	15	155419	186229	97420	0	0	41834	4397	2071923	0	0	146328	0	4640	236575	497	1192615	62815	0	383	330816	1890	29	24357	211597	91078	1163942	19306	2204014	2019	19085	232	6283	0
		133.5	256	1046	15	0	15990	306242	65693	791286	1765829	0	611	312728	0	10	84953	182162	59173	0	0	94353	4361	2062755	0	0	80449	0	3119	264062	259	1185250	61229	0	230	268404	1552	59	32383	142457	141391	1141281	28139	1437529	907	15433	47	1871	0
		134.5	255	542	10	0	9422	193562	92379	721874	1718901	0	384	262389	0	7	43088	177811	33137	0	0	196643	4389	1986581	0	0	41541	0	2083	290522	132	1170553	60345	0	136	212523	1273	120	42901	92177	212252	1086739	41424	763503	394	12473	9	506	0
		135.5	265	274	6	0	5439	113810	129500	633335	1530710	0	240	224589	0	5	20345	173165	17089	0	0	373482	4478	1848927	0	0	20223	0	1384	313802	65	1148526	60147	0	80	164082	1042	243	56498	57365	305642	1002128	61201	329430	165	10079	1	125	0
		136.5	287	136	4	0	3091	62269	180376	531581	1239574	0	149	197206	0	4	8979	168221	8111	0	0	638164	4630	1661818	0	0	9322	0	916	331475	32	1119271	60632	0	47	123423	851	488	73819	34377	419001	892692	90188	115420	67	8145	0	28	0
		137.5	325	66	2	0	1739	31741	248642	424669	908425	0	92	178456	0	2	3723	162979	3543	0	0	969498	4847	1441834	0	0	4087	0	606	341161	15	1082998	61810	0	27	90377	695	972	95554	19870	543008	766495	131775	32883	27	6583	0	6	0
		138.5	382	31	2	0	973	15104	337632	321327	600305	0	57	166994	0	2	1458	157449	1425	0	0	1295730	5133	1207411	0	0	1712	0	401	340920	7	1040022	63708	2	15	64375	566	1900	122412	11100	660994	633200	189832	7642	10	5324	0	1	0
		139.5	469	15	0	0	546	6731	449268	229216	356862	0	35	161936	0	1	543	151647	528	0	0	1509345	5494	976030	0	0	689	0	266	329690	3	990779	66365	6	9	44573	460	3632	155090	6009	751428	502508	268220	1456	4	4308	0	0	0
		140.5	599	7	0	0	308	2820	582429	153483	190639	0	22	162833	0	0	193	145595	181	0	0	1520171	5940	761933	0	0	267	0	177	307609	1	935826	69837	21	5	29980	374	6750	194233	3161	793723	382665	369931	229	1	3489	0	0	0
		141.5	793	3	0	0	177	1116	731041	96087	91538	0	13	169643	0	0	67	139322	57	0	0	1315018	6479	574794	0	0	100	0	119	276137	0	875853	74191	75	3	19576	303	12146	240378	1622	775605	279406	495913	30	0	2829	0	0	0
		142.5	1087	1	0	0	103	420	882528	56039	39566	0	8	182687	0	0	22	132860	17	0	0	971842	7124	419431	0	0	37	0	80	237902	0	811681	79510	262	2	12402	245	21064	293893	814	698569	195533	643748	3	0	2297	0	0	0
		143.5	1537	0	0	0	62	151	1017702	30349	15437	0	5	202573	0	0	7	126249	5	0	0	611159	7891	296407	0	0	13	0	55	196272	0	744264	85887	889	0	7619	198	35084	354882	402	578212	131147	806606	0	0	1867	0	0	0
		144.5	2233	0	0	0	38	53	1113202	15220	5458	0	3	230071	0	0	2	119530	1	1	0	326172	8794	203159	0	0	5	0	38	154763	0	674677	93423	2867	0	4537	160	55937	423077	196	438822	84333	972953	0	0	1520	0	0	0
		145.5	3320	0	0	0	25	18	1146917	7051	1758	0	2	265871	0	0	0	112747	0	2	0	147525	9853	135287	0	0	2	0	27	116445	0	604092	102226	8682	0	2618	129	85152	497705	95	304876	52028	1127432	0	0	1240	0	0	0
		146.5	5028	0	0	0	17	6	1105287	3011	519	0	1	310181	0	0	0	105948	0	4	0	56539	11087	87701	0	0	0	0	19	83489	0	533744	112404	24346	0	1463	103	123502	577345	46	193727	30826	1253058	0	0	1013	0	0	0
		147.5	7720	0	0	0	12	2	989616	1184	141	0	0	362114	0	0	0	99177	0	7	0	18380	12519	55470	0	0	0	0	14	56983	0	464888	124057	62427	0	792	83	170401	659787	22	112555	17563	1334345	0	0	829	0	0	0
		148.5	11957	0	0	0	9	0	817896	428	36	0	0	418932	0	0	0	92480	0	14	0	5079	14171	34315	0	0	0	0	10	36993	0	398745	137266	144680	0	415	66	223446	741942	11	59813	9639	1360577	0	0	680	0	0	0
		149.5	18584	0	0	0	7	0	620195	142	9	0	0	475341	0	0	0	85903	0	27	0	1197	16066	20819	0	0	0	0	8	22833	0	336436	152086	299851	0	210	53	278353	819829	5	29099	5105	1328218	0	0	560	0	0	0
[truncated: 230 more columns]

## Sheet: Fig2c
		Size [nm]	MCI Patients [Particles/mL]
		600.5	0	0	0	0	0	0	0	0	0	0	0	0	0	0	0	0	0	0	0	0	0	0	0	0	0	0	0	0	0	0	0	0	0	0	0	0	0	0	0	0	0	0	0	0	0	0	0
		601.5	0	0	0	0	0	0	0	0	0	0	0	0	0	0	0	0	0	0	0	0	0	0	0	0	0	0	0	0	0	0	0	0	0	0	0	0	0	0	0	0	0	0	0	0	0	0	0
		602.5	0	0	0	0	0	0	0	0	0	0	0	0	0	0	0	0	0	0	0	0	0	0	0	0	0	0	0	0	0	0	0	0	0	0	0	0	0	0	0	0	0	0	0	0	0	0	0
		603.5	0	0	0	0	0	0	0	0	0	0	0	0	0	0	0	0	0	0	0	0	0	0	0	0	0	0	0	0	0	0	0	0	0	0	0	0	0	0	0	0	0	0	0	0	0	0	0
		604.5	0	0	0	0	0	0	0	0	0	0	0	0	0	0	0	0	0	0	0	0	0	0	0	0	0	0	0	0	0	0	0	0	0	0	0	0	0	0	0	0	0	0	0	0	0	0	0
		605.5	0	0	0	0	0	0	0	0	0	0	0	0	0	0	0	0	0	0	0	0	0	0	0	0	0	0	0	0	0	0	0	0	0	0	0	0	0	0	0	0	0	0	0	0	0	0	0
		606.5	0	0	0	0	0	0	0	0	0	0	0	0	0	0	0	0	0	0	0	0	0	0	0	0	0	0	0	0	0	0	0	0	0	0	0	0	0	0	0	0	0	0	0	0	0	0	0
		607.5	0	0	0	0	0	0	0	0	0	0	0	0	0	0	0	0	0	0	0	0	0	0	0	0	0	0	0	0	0	0	0	0	0	0	0	0	0	0	0	0	0	0	0	0	0	0	0
		608.5	0	0	0	0	0	0	0	0	0	0	0	0	0	0	0	0	0	0	0	0	0	0	0	0	0	0	0	0	0	0	0	0	0	0	0	0	0	0	0	0	0	0	0	0	0	0	0
		609.5	0	0	0	0	0	0	0	0	0	0	0	0	0	0	0	0	0	0	0	0	0	0	0	0	0	0	0	0	0	0	0	0	0	0	0	0	0	0	0	0	0	0	0	0	0	0	0
		610.5	0	0	0	0	0	0	0	0	0	0	0	0	0	0	0	0	0	0	0	0	0	0	0	0	0	0	0	0	0	0	0	0	0	0	0	0	0	0	0	0	0	0	0	0	0	0	0
		611.5	0	0	0	0	0	0	0	0	0	0	0	0	0	0	0	0	0	0	0	0	0	0	0	0	0	0	0	0	0	0	0	0	0	0	0	0	0	0	0	0	0	0	0	0	0	0	0
		612.5	0	0	0	0	0	0	0	0	0	0	0	0	0	0	0	0	0	0	0	0	0	0	0	0	0	0	0	0	0	0	0	0	0	0	0	0	0	0	0	0	0	0	0	0	0	0	0
		613.5	0	0	0	0	0	0	0	0	0	0	0	0	0	0	0	0	0	0	0	0	0	0	0	0	0	0	0	0	0	0	0	0	0	0	0	0	0	0	0	0	0	0	0	0	0	0	0
		614.5	0	0	0	0	0	0	0	0	0	0	0	0	0	0	0	0	0	0	0	0	0	0	0	0	0	0	0	0	0	0	0	0	0	0	0	0	0	0	0	0	0	0	0	0	0	0	0
		615.5	0	0	0	0	0	0	0	0	0	0	0	0	0	0	0	0	0	0	0	0	0	0	0	0	0	0	0	0	0	0	0	0	0	0	0	0	0	0	0	0	0	0	0	0	0	0	0
		616.5	0	0	0	0	0	0	0	0	0	0	0	0	0	0	0	0	0	0	0	0	0	0	0	0	0	0	0	0	0	0	0	0	0	0	0	0	0	0	0	0	0	0	0	0	0	0	0
		617.5	0	0	0	0	0	0	0	0	0	0	0	0	0	0	0	0	0	0	0	0	0	0	0	0	0	0	0	0	0	0	0	0	0	0	0	0	0	0	0	0	0	0	0	0	0	0	0
		618.5	0	0	0	0	0	0	0	0	0	0	0	0	0	0	0	0	0	0	0	0	0	0	0	0	0	0	0	0	0	0	0	0	0	0	0	0	0	0	0	0	0	0	0	0	0	0	0
		619.5	0	0	0	0	0	0	0	0	0	0	0	0	0	0	0	0	0	0	0	0	0	0	0	0	0	0	0	0	0	0	0	0	0	0	0	0	0	0	0	0	0	0	0	0	0	0	0
		620.5	0	0	0	0	0	0	0	0	0	0	0	0	0	0	0	0	0	0	0	0	0	0	0	0	0	0	0	0	0	0	0	0	0	0	0	0	0	0	0	0	0	0	0	0	0	0	0
		621.5	0	0	0	0	0	0	0	0	0	0	0	0	0	0	0	0	0	0	0	0	0	0	0	0	0	0	0	0	0	0	0	0	0	0	0	0	0	0	0	0	0	0	0	0	0	0	0
		622.5	0	0	0	0	0	0	0	0	0	0	0	0	0	0	0	0	0	0	0	0	0	0	0	0	0	0	0	0	0	0	0	0	0	0	0	0	0	0	0	0	0	0	0	0	0	0	0
		623.5	0	0	0	0	0	0	0	0	0	0	0	0	0	0	0	0	0	0	0	0	0	0	0	0	0	0	0	0	0	0	0	0	0	0	0	0	0	0	0	0	0	0	0	0	0	0	0
		624.5	0	0	0	0	0	0	0	0	0	0	0	0	0	0	0	0	0	0	0	0	0	0	0	0	0	0	0	0	0	0	0	0	0	0	0	0	0	0	0	0	0	0	0	0	0	0	0
		625.5	0	0	0	0	0	0	0	0	0	0	0	0	0	0	0	0	0	0	0	0	0	0	0	0	0	0	0	0	0	0	0	0	0	0	0	0	0	0	0	0	0	0	0	0	0	0	0
		626.5	0	0	0	0	0	0	0	0	0	0	0	0	0	0	0	0	0	0	0	0	0	0	0	0	0	0	0	0	0	0	0	0	0	0	0	0	0	0	0	0	0	0	0	0	0	0	0
		627.5	0	0	0	0	0	0	0	0	0	0	0	0	0	0	0	0	0	0	0	0	0	0	0	0	0	0	0	0	0	0	0	0	0	0	0	0	0	0	0	0	0	0	0	0	0	0	0
		628.5	0	0	0	0	0	0	0	0	0	0	0	0	0	0	0	0	0	0	0	0	0	0	0	0	0	0	0	0	0	0	0	0	0	0	0	0	0	0	0	0	0	0	0	0	0	0	0
		629.5	0	0	0	0	0	0	0	0	0	0	0	0	0	0	0	0	0	0	0	0	0	0	0	0	0	0	0	0	0	0	0	0	0	0	0	0	0	0	0	0	0	0	0	0	0	0	0
		630.5	0	0	0	0	0	0	0	0	0	0	0	0	0	0	0	0	0	0	0	0	0	0	0	0	0	0	0	0	0	0	0	0	0	0	0	0	0	0	0	0	0	0	0	0	0	0	0
		631.5	0	0	0	0	0	0	0	0	0	0	0	0	0	0	0	0	0	0	0	0	0	0	0	0	0	0	0	0	0	0	0	0	0	0	0	0	0	0	0	0	0	0	0	0	0	0	0
		632.5	0	0	0	0	0	0	0	0	0	0	0	0	0	0	0	0	0	0	0	0	0	0	0	0	0	0	0	0	0	0	0	0	0	0	0	0	0	0	0	0	0	0	0	0	0	0	0
		633.5	0	0	0	0	0	0	0	0	0	0	0	0	0	0	0	0	0	0	0	0	0	0	0	0	0	0	0	0	0	0	0	0	0	0	0	0	0	0	0	0	0	0	0	0	0	0	0
		634.5	0	0	0	0	0	0	0	0	0	0	0	0	0	0	0	0	0	0	0	0	0	0	0	0	0	0	0	0	0	0	0	0	0	0	0	0	0	0	0	0	0	0	0	0	0	0	0
		635.5	0	0	0	0	0	0	0	0	0	0	0	0	0	0	0	0	0	0	0	0	0	0	0	0	0	0	0	0	0	0	0	0	0	0	0	0	0	0	0	0	0	0	0	0	0	0	0
		636.5	0	0	0	0	0	0	0	0	0	0	0	0	0	0	0	0	0	0	0	0	0	0	0	0	0	0	0	0	0	0	0	0	0	0	0	0	0	0	0	0	0	0	0	0	0	0	0
		637.5	0	0	0	0	0	0	0	0	0	0	0	0	0	0	0	0	0	0	0	0	0	0	0	0	0	0	0	0	0	0	0	0	0	0	0	0	0	0	0	0	0	0	0	0	0	0	0
		638.5	0	0	0	0	0	0	0	0	0	0	0	0	0	0	0	0	0	0	0	0	0	0	0	0	0	0	0	0	0	0	0	0	0	0	0	0	0	0	0	0	0	0	0	0	0	0	0
		639.5	0	0	0	0	0	0	0	0	0	0	0	0	0	0	0	0	0	0	0	0	0	0	0	0	0	0	0	0	0	0	0	0	0	0	0	0	0	0	0	0	0	0	0	0	0	0	0
		640.5	0	0	0	0	0	0	0	0	0	0	0	0	0	0	0	0	0	0	0	0	0	0	0	0	0	0	0	0	0	0	0	0	0	0	0	0	0	0	0	0	0	0	0	0	0	0	0
		641.5	0	0	0	0	0	0	0	0	0	0	0	0	0	0	0	0	0	0	0	0	0	0	0	0	0	0	0	0	0	0	0	0	0	0	0	0	0	0	0	0	0	0	0	0	0	0	0
		642.5	0	0	0	0	0	0	0	0	0	0	0	0	0	0	0	0	0	0	0	0	0	0	0	0	0	0	0	0	0	0	0	0	0	0	0	0	0	0	0	0	0	0	0	0	0	0	0
		643.5	0	0	0	0	0	0	0	0	0	0	0	0	0	0	0	0	0	0	0	0	0	0	0	0	0	0	0	0	0	0	0	0	0	0	0	0	0	0	0	0	0	0	0	0	0	0	0
		644.5	0	0	0	0	0	0	0	0	0	0	0	0	0	0	0	0	0	0	0	0	0	0	0	0	0	0	0	0	0	0	0	0	0	0	0	0	0	0	0	0	0	0	0	0	0	0	0
		645.5	0	0	0	0	0	0	0	0	0	0	0	0	0	0	0	0	0	0	0	0	0	0	0	0	0	0	0	0	0	0	0	0	0	0	0	0	0	0	0	0	0	0	0	0	0	0	0
		646.5	0	0	0	0	0	0	0	0	0	0	0	0	0	0	0	0	0	0	0	0	0	0	0	0	0	0	0	0	0	0	0	0	0	0	0	0	0	0	0	0	0	0	0	0	0	0	0
		647.5	0	0	0	0	0	0	0	0	0	0	0	0	0	0	0	0	0	0	0	0	0	0	0	0	0	0	0	0	0	0	0	0	0	0	0	0	0	0	0	0	0	0	0	0	0	0	0
		648.5	0	0	0	0	0	0	0	0	0	0	0	0	0	0	0	0	0	0	0	0	0	0	0	0	0	0	0	0	0	0	0	0	0	0	0	0	0	0	0	0	0	0	0	0	0	0	0
		649.5	0	0	0	0	0	0	0	0	0	0	0	0	0	0	0	0	0	0	0	0	0	0	0	0	0	0	0	0	0	0	0	0	0	0	0	0	0	0	0	0	0	0	0	0	0	0	0
		650.5	0	0	0	0	0	0	0	0	0	0	0	0	0	0	0	0	0	0	0	0	0	0	0	0	0	0	0	0	0	0	0	0	0	0	0	0	0	0	0	0	0	0	0	0	0	0	0
		651.5	0	0	0	0	0	0	0	0	0	0	0	0	0	0	0	0	0	0	0	0	0	0	0	0	0	0	0	0	0	0	0	0	0	0	0	0	0	0	0	0	0	0	0	0	0	0	0
		652.5	0	0	0	0	0	0	0	0	0	0	0	0	0	0	0	0	0	0	0	0	0	0	0	0	0	0	0	0	0	0	0	0	0	0	0	0	0	0	0	0	0	0	0	0	0	0	0
		653.5	0	0	0	0	0	0	0	0	0	0	0	0	0	0	0	0	0	0	0	0	0	0	0	0	0	0	0	0	0	0	0	0	0	0	0	0	0	0	0	0	0	0	0	0	0	0	0
		654.5	0	0	0	0	0	0	0	0	0	0	0	0	0	0	0	0	0	0	0	0	0	0	0	0	0	0	0	0	0	0	0	0	0	0	0	0	0	0	0	0	0	0	0	0	0	0	0
		655.5	0	0	0	0	0	0	0	0	0	0	0	0	0	0	0	0	0	0	0	0	0	0	0	0	0	0	0	0	0	0	0	0	0	0	0	0	0	0	0	0	0	0	0	0	0	0	0
		656.5	0	0	0	0	0	0	0	0	0	0	0	0	0	0	0	0	0	0	0	0	0	0	0	0	0	0	0	0	0	0	0	0	0	0	0	0	0	0	0	0	0	0	0	0	0	0	0
		657.5	0	0	0	0	0	0	0	0	0	0	0	0	0	0	0	0	0	0	0	0	0	0	0	0	0	0	0	0	0	0	0	0	0	0	0	0	0	0	0	0	0	0	0	0	0	0	0
		658.5	0	0	0	0	0	0	0	0	0	0	0	0	0	0	0	0	0	0	0	0	0	0	0	0	0	0	0	0	0	0	0	0	0	0	0	0	0	0	0	0	0	0	0	0	0	0	0
		659.5	0	0	0	0	0	0	0	0	0	0	0	0	0	0	0	0	0	0	0	0	0	0	0	0	0	0	0	0	0	0	0	0	0	0	0	0	0	0	0	0	0	0	0	0	0	0	0
		660.5	0	0	0	0	0	0	0	0	0	0	0	0	0	0	0	0	0	0	0	0	0	0	0	0	0	0	0	0	0	0	0	0	0	0	0	0	0	0	0	0	0	0	0	0	0	0	0
		661.5	0	0	0	0	0	0	0	0	0	0	0	0	0	0	0	0	0	0	0	0	0	0	0	0	0	0	0	0	0	0	0	0	0	0	0	0	0	0	0	0	0	0	0	0	0	0	0
		662.5	0	0	0	0	0	0	0	0	0	0	0	0	0	0	0	0	0	0	0	0	0	0	0	0	0	0	0	0	0	0	0	0	0	0	0	0	0	0	0	0	0	0	0	0	0	0	0
		663.5	0	0	0	0	0	0	0	0	0	0	0	0	0	0	0	0	0	0	0	0	0	0	0	0	0	0	0	0	0	0	0	0	0	0	0	0	0	0	0	0	0	0	0	0	0	0	0
		664.5	0	0	0	0	0	0	0	0	0	0	0	0	0	0	0	0	0	0	0	0	0	0	0	0	0	0	0	0	0	0	0	0	0	0	0	0	0	0	0	0	0	0	0	0	0	0	0
		665.5	0	0	0	0	0	0	0	0	0	0	0	0	0	0	0	0	0	0	0	0	0	0	0	0	0	0	0	0	0	0	0	0	0	0	0	0	0	0	0	0	0	0	0	0	0	0	0
		666.5	0	0	0	0	0	0	0	0	0	0	0	0	0	0	0	0	0	0	0	0	0	0	0	0	0	0	0	0	0	0	0	0	0	0	0	0	0	0	0	0	0	0	0	0	0	0	0
		667.5	0	0	0	0	0	0	0	0	0	0	0	0	0	0	0	0	0	0	0	0	0	0	0	0	0	0	0	0	0	0	0	0	0	0	0	0	0	0	0	0	0	0	0	0	0	0	0
		668.5	0	0	0	0	0	0	0	0	0	0	0	0	0	0	0	0	0	0	0	0	0	0	0	0	0	0	0	0	0	0	0	0	0	0	0	0	0	0	0	0	0	0	0	0	0	0	0
		669.5	0	0	0	0	0	0	0	0	0	0	0	0	0	0	0	0	0	0	0	0	0	0	0	0	0	0	0	0	0	0	0	0	0	0	0	0	0	0	0	0	0	0	0	0	0	0	0
		670.5	0	0	0	0	0	0	0	0	0	0	0	0	0	0	0	0	0	0	0	0	0	0	0	0	0	0	0	0	0	0	0	0	0	0	0	0	0	0	0	0	0	0	0	0	0	0	0
		671.5	0	0	0	0	0	0	0	0	0	0	0	0	0	0	0	0	0	0	0	0	0	0	0	0	0	0	0	0	0	0	0	0	0	0	0	0	0	0	0	0	0	0	0	0	0	0	0
		672.5	0	0	0	0	0	0	0	0	0	0	0	0	0	0	0	0	0	0	0	0	0	0	0	0	0	0	0	0	0	0	0	0	0	0	0	0	0	0	0	0	0	0	0	0	0	0	0
		673.5	0	0	0	0	0	0	0	0	0	0	0	0	0	0	0	0	0	0	0	0	0	0	0	0	0	0	0	0	0	0	0	0	0	0	0	0	0	0	0	0	0	0	0	0	0	0	0
		674.5	0	0	0	0	0	0	0	0	0	0	0	0	0	0	0	0	0	0	0	0	0	0	0	0	0	0	0	0	0	0	0	0	0	0	0	0	0	0	0	0	0	0	0	0	0	0	0
		675.5	0	0	0	0	0	0	0	0	0	0	0	0	0	0	0	0	0	0	0	0	0	0	0	0	0	0	0	0	0	0	0	0	0	0	0	0	0	0	0	0	0	0	0	0	0	0	0
		676.5	0	0	0	0	0	0	0	0	0	0	0	0	0	0	0	0	0	0	0	0	0	0	0	0	0	0	0	0	0	0	0	0	0	0	0	0	0	0	0	0	0	0	0	0	0	0	0
		677.5	0	0	0	0	0	0	0	0	0	0	0	0	0	0	0	0	0	0	0	0	0	0	0	0	0	0	0	0	0	0	0	0	0	0	0	0	0	0	0	0	0	0	0	0	0	0	0
		678.5	0	0	0	0	0	0	0	0	0	0	0	0	0	0	0	0	0	0	0	0	0	0	0	0	0	0	0	0	0	0	0	0	0	0	0	0	0	0	0	0	0	0	0	0	0	0	0
		679.5	0	0	0	0	0	0	0	0	0	0	0	0	0	0	0	0	0	0	0	0	0	0	0	0	0	0	0	0	0	0	0	0	0	0	0	0	0	0	0	0	0	0	0	0	0	0	0
		680.5	0	0	0	0	0	0	0	0	0	0	0	0	0	0	0	0	0	0	0	0	0	0	0	0	0	0	0	0	0	0	0	0	0	0	0	0	0	0	0	0	0	0	0	0	0	0	0
		681.5	0	0	0	0	0	0	0	0	0	0	0	0	0	0	0	0	0	0	0	0	0	0	0	0	0	0	0	0	0	0	0	0	0	0	0	0	0	0	0	0	0	0	0	0	0	0	0
		682.5	0	0	0	0	0	0	0	0	0	0	0	0	0	0	0	0	0	0	0	0	0	0	0	0	0	0	0	0	0	0	0	0	0	0	0	0	0	0	0	0	0	0	0	0	0	0	0
		683.5	0	0	0	0	0	0	0	0	0	0	0	0	0	0	0	0	0	0	0	0	0	0	0	0	0	0	0	0	0	0	0	0	0	0	0	0	0	0	0	0	0	0	0	0	0	0	0
		684.5	0	0	0	0	0	0	0	0	0	0	0	0	0	0	0	0	0	0	0	0	0	0	0	0	0	0	0	0	0	0	0	0	0	0	0	0	0	0	0	0	0	0	0	0	0	0	0
		685.5	0	0	0	0	0	0	0	0	0	0	0	0	0	0	0	0	0	0	0	0	0	0	0	0	0	0	0	0	0	0	0	0	0	0	0	0	0	0	0	0	0	0	0	0	0	0	0
		686.5	0	0	0	0	0	0	0	0	0	0	0	0	0	0	0	0	0	0	0	0	0	0	0	0	0	0	0	0	0	0	0	0	0	0	0	0	0	0	0	0	0	0	0	0	0	0	0
		687.5	0	0	0	0	0	0	0	0	0	0	0	0	0	0	0	0	0	0	0	0	0	0	0	0	0	0	0	0	0	0	0	0	0	0	0	0	0	0	0	0	0	0	0	0	0	0	0
		688.5	0	0	0	0	0	0	0	0	0	0	0	0	0	0	0	0	0	0	0	0	0	0	0	0	0	0	0	0	0	0	0	0	0	0	0	0	0	0	0	0	0	0	0	0	0	0	0
		689.5	0	0	0	0	0	0	0	0	0	0	0	0	0	0	0	0	0	0	0	0	0	0	0	0	0	0	0	0	0	0	0	0	0	0	0	0	0	0	0	0	0	0	0	0	0	0	0
		690.5	0	0	0	0	0	0	0	0	0	0	0	0	0	0	0	0	0	0	0	0	0	0	0	0	0	0	0	0	0	0	0	0	0	0	0	0	0	0	0	0	0	0	0	0	0	0	0
		691.5	0	0	0	0	0	0	0	0	0	0	0	0	0	0	0	0	0	0	0	0	0	0	0	0	0	0	0	0	0	0	0	0	0	0	0	0	0	0	0	0	0	0	0	0	0	0	0
		692.5	0	0	0	0	0	0	0	0	0	0	0	0	0	0	0	0	0	0	0	0	0	0	0	0	0	0	0	0	0	0	0	0	0	0	0	0	0	0	0	0	0	0	0	0	0	0	0
		693.5	0	0	0	0	0	0	0	0	0	0	0	0	0	0	0	0	0	0	0	0	0	0	0	0	0	0	0	0	0	0	0	0	0	0	0	0	0	0	0	0	0	0	0	0	0	0	0
		694.5	0	0	0	0	0	0	0	0	0	0	0	0	0	0	0	0	0	0	0	0	0	0	0	0	0	0	0	0	0	0	0	0	0	0	0	0	0	0	0	0	0	0	0	0	0	0	0
		695.5	0	0	0	0	0	0	0	0	0	0	0	0	0	0	0	0	0	0	0	0	0	0	0	0	0	0	0	0	0	0	0	0	0	0	0	0	0	0	0	0	0	0	0	0	0	0	0
		696.5	0	0	0	0	0	0	0	0	0	0	0	0	0	0	0	0	0	0	0	0	0	0	0	0	0	0	0	0	0	0	0	0	0	0	0	0	0	0	0	0	0	0	0	0	0	0	0
		697.5	0	0	0	0	0	0	0	0	0	0	0	0	0	0	0	0	0	0	0	0	0	0	0	0	0	0	0	0	0	0	0	0	0	0	0	0	0	0	0	0	0	0	0	0	0	0	0
		698.5	0	0	0	0	0	0	0	0	0	0	0	0	0	0	0	0	0	0	0	0	0	0	0	0	0	0	0	0	0	0	0	0	0	0	0	0	0	0	0	0	0	0	0	0	0	0	0
		699.5	0	0	0	0	0	0	0	0	0	0	0	0	0	0	0	0	0	0	0	0	0	0	0	0	0	0	0	0	0	0	0	0	0	0	0	0	0	0	0	0	0	0	0	0	0	0	0
		700.5	0	0	0	0	0	0	0	0	0	0	0	0	0	0	0	0	0	0	0	0	0	0	0	0	0	0	0	0	0	0	0	0	0	0	0	0	0	0	0	0	0	0	0	0	0	0	0
		701.5	0	0	0	0	0	0	0	0	0	0	0	0	0	0	0	0	0	0	0	0	0	0	0	0	0	0	0	0	0	0	0	0	0	0	0	0	0	0	0	0	0	0	0	0	0	0	0
		702.5	0	0	0	0	0	0	0	0	0	0	0	0	0	0	0	0	0	0	0	0	0	0	0	0	0	0	0	0	0	0	0	0	0	0	0	0	0	0	0	0	0	0	0	0	0	0	0
		703.5	0	0	0	0	0	0	0	0	0	0	0	0	0	0	0	0	0	0	0	0	0	0	0	0	0	0	0	0	0	0	0	0	0	0	0	0	0	0	0	0	0	0	0	0	0	0	0
		704.5	0	0	0	0	0	0	0	0	0	0	0	0	0	0	0	0	0	0	0	0	0	0	0	0	0	0	0	0	0	0	0	0	0	0	0	0	0	0	0	0	0	0	0	0	0	0	0
		705.5	0	0	0	0	0	0	0	0	0	0	0	0	0	0	0	0	0	0	0	0	0	0	0	0	0	0	0	0	0	0	0	0	0	0	0	0	0	0	0	0	0	0	0	0	0	0	0
		706.5	0	0	0	0	0	0	0	0	0	0	0	0	0	0	0	0	0	0	0	0	0	0	0	0	0	0	0	0	0	0	0	0	0	0	0	0	0	0	0	0	0	0	0	0	0	0	0
		707.5	0	0	0	0	0	0	0	0	0	0	0	0	0	0	0	0	0	0	0	0	0	0	0	0	0	0	0	0	0	0	0	0	0	0	0	0	0	0	0	0	0	0	0	0	0	0	0
		708.5	0	0	0	0	0	0	0	0	0	0	0	0	0	0	0	0	0	0	0	0	0	0	0	0	0	0	0	0	0	0	0	0	0	0	0	0	0	0	0	0	0	0	0	0	0	0	0
		709.5	0	0	0	0	0	0	0	0	0	0	0	0	0	0	0	0	0	0	0	0	0	0	0	0	0	0	0	0	0	0	0	0	0	0	0	0	0	0	0	0	0	0	0	0	0	0	0
		710.5	0	0	0	0	0	0	0	0	0	0	0	0	0	0	0	0	0	0	0	0	0	0	0	0	0	0	0	0	0	0	0	0	0	0	0	0	0	0	0	0	0	0	0	0	0	0	0
		711.5	0	0	0	0	0	0	0	0	0	0	0	0	0	0	0	0	0	0	0	0	0	0	0	0	0	0	0	0	0	0	0	0	0	0	0	0	0	0	0	0	0	0	0	0	0	0	0
		712.5	0	0	0	0	0	0	0	0	0	0	0	0	0	0	0	0	0	0	0	0	0	0	0	0	0	0	0	0	0	0	0	0	0	0	0	0	0	0	0	0	0	0	0	0	0	0	0
		713.5	0	0	0	0	0	0	0	0	0	0	0	0	0	0	0	0	0	0	0	0	0	0	0	0	0	0	0	0	0	0	0	0	0	0	0	0	0	0	0	0	0	0	0	0	0	0	0
		714.5	0	0	0	0	0	0	0	0	0	0	0	0	0	0	0	0	0	0	0	0	0	0	0	0	0	0	0	0	0	0	0	0	0	0	0	0	0	0	0	0	0	0	0	0	0	0	0
		715.5	0	0	0	0	0	0	0	0	0	0	0	0	0	0	0	0	0	0	0	0	0	0	0	0	0	0	0	0	0	0	0	0	0	0	0	0	0	0	0	0	0	0	0	0	0	0	0
		716.5	0	0	0	0	0	0	0	0	0	0	0	0	0	0	0	0	0	0	0	0	0	0	0	0	0	0	0	0	0	0	0	0	0	0	0	0	0	0	0	0	0	0	0	0	0	0	0
		717.5	0	0	0	0	0	0	0	0	0	0	0	0	0	0	0	0	0	0	0	0	0	0	0	0	0	0	0	0	0	0	0	0	0	0	0	0	0	0	0	0	0	0	0	0	0	0	0
		718.5	0	0	0	0	0	0	0	0	0	0	0	0	0	0	0	0	0	0	0	0	0	0	0	0	0	0	0	0	0	0	0	0	0	0	0	0	0	0	0	0	0	0	0	0	0	0	0
		719.5	0	0	0	0	0	0	0	0	0	0	0	0	0	0	0	0	0	0	0	0	0	0	0	0	0	0	0	0	0	0	0	0	0	0	0	0	0	0	0	0	0	0	0	0	0	0	0
		720.5	0	0	0	0	0	0	0	0	0	0	0	0	0	0	0	0	0	0	0	0	0	0	0	0	0	0	0	0	0	0	0	0	0	0	0	0	0	0	0	0	0	0	0	0	0	0	0
		721.5	0	0	0	0	0	0	0	0	0	0	0	0	0	0	0	0	0	0	0	0	0	0	0	0	0	0	0	0	0	0	0	0	0	0	0	0	0	0	0	0	0	0	0	0	0	0	0
		722.5	0	0	0	0	0	0	0	0	0	0	0	0	0	0	0	0	0	0	0	0	0	0	0	0	0	0	0	0	0	0	0	0	0	0	0	0	0	0	0	0	0	0	0	0	0	0	0
		723.5	0	0	0	0	0	0	0	0	0	0	0	0	0	0	0	0	0	0	0	0	0	0	0	0	0	0	0	0	0	0	0	0	0	0	0	0	0	0	0	0	0	0	0	0	0	0	0
		724.5	0	0	0	0	0	0	0	0	0	0	0	0	0	0	0	0	0	0	0	0	0	0	0	0	0	0	0	0	0	0	0	0	0	0	0	0	0	0	0	0	0	0	0	0	0	0	0
		725.5	0	0	0	0	0	0	0	0	0	0	0	0	0	0	0	0	0	0	0	0	0	0	0	0	0	0	0	0	0	0	0	0	0	0	0	0	0	0	0	0	0	0	0	0	0	0	0
		726.5	0	0	0	0	0	0	0	0	0	0	0	0	0	0	0	0	0	0	0	0	0	0	0	0	0	0	0	0	0	0	0	0	0	0	0	0	0	0	0	0	0	0	0	0	0	0	0
		727.5	0	0	0	0	0	0	0	0	0	0	0	0	0	0	0	0	0	0	0	0	0	0	0	0	0	0	0	0	0	0	0	0	0	0	0	0	0	0	0	0	0	0	0	0	0	0	0
		728.5	0	0	0	0	0	0	0	0	0	0	0	0	0	0	0	0	0	0	0	0	0	0	0	0	0	0	0	0	0	0	0	0	0	0	0	0	0	0	0	0	0	0	0	0	0	0	0
		729.5	0	0	0	0	0	0	0	0	0	0	0	0	0	0	0	0	0	0	0	0	0	0	0	0	0	0	0	0	0	0	0	0	0	0	0	0	0	0	0	0	0	0	0	0	0	0	0
		730.5	0	0	0	0	0	0	0	0	0	0	0	0	0	0	0	0	0	0	0	0	0	0	0	0	0	0	0	0	0	0	0	0	0	0	0	0	0	0	0	0	0	0	0	0	0	0	0
		731.5	0	0	0	0	0	0	0	0	0	0	0	0	0	0	0	0	0	0	0	0	0	0	0	0	0	0	0	0	0	0	0	0	0	0	0	0	0	0	0	0	0	0	0	0	0	0	0
		732.5	0	0	0	0	0	0	0	0	0	0	0	0	0	0	0	0	0	0	0	0	0	0	0	0	0	0	0	0	0	0	0	0	0	0	0	0	0	0	0	0	0	0	0	0	0	0	0
		733.5	0	0	0	0	0	0	0	0	0	0	0	0	0	0	0	0	0	0	0	0	0	0	0	0	0	0	0	0	0	0	0	0	0	0	0	0	0	0	0	0	0	0	0	0	0	0	0
		734.5	0	0	0	0	0	0	0	0	0	0	0	0	0	0	0	0	0	0	0	0	0	0	0	0	0	0	0	0	0	0	0	0	0	0	0	0	0	0	0	0	0	0	0	0	0	0	0
		735.5	0	0	0	0	0	0	0	0	0	0	0	0	0	0	0	0	0	0	0	0	0	0	0	0	0	0	0	0	0	0	0	0	0	0	0	0	0	0	0	0	0	0	0	0	0	0	0
		736.5	0	0	0	0	0	0	0	0	0	0	0	0	0	0	0	0	0	0	0	0	0	0	0	0	0	0	0	0	0	0	0	0	0	0	0	0	0	0	0	0	0	0	0	0	0	0	0
		737.5	0	0	0	0	0	0	0	0	0	0	0	0	0	0	0	0	0	0	0	0	0	0	0	0	0	0	0	0	0	0	0	0	0	0	0	0	0	0	0	0	0	0	0	0	0	0	0
		738.5	0	0	0	0	0	0	0	0	0	0	0	0	0	0	0	0	0	0	0	0	0	0	0	0	0	0	0	0	0	0	0	0	0	0	0	0	0	0	0	0	0	0	0	0	0	0	0
		739.5	0	0	0	0	0	0	0	0	0	0	0	0	0	0	0	0	0	0	0	0	0	0	0	0	0	0	0	0	0	0	0	0	0	0	0	0	0	0	0	0	0	0	0	0	0	0	0
		740.5	0	0	0	0	0	0	0	0	0	0	0	0	0	0	0	0	0	0	0	0	0	0	0	0	0	0	0	0	0	0	0	0	0	0	0	0	0	0	0	0	0	0	0	0	0	0	0
		741.5	0	0	0	0	0	0	0	0	0	0	0	0	0	0	0	0	0	0	0	0	0	0	0	0	0	0	0	0	0	0	0	0	0	0	0	0	0	0	0	0	0	0	0	0	0	0	0
		742.5	0	0	0	0	0	0	0	0	0	0	0	0	0	0	0	0	0	0	0	0	0	0	0	0	0	0	0	0	0	0	0	0	0	0	0	0	0	0	0	0	0	0	0	0	0	0	0
		743.5	0	0	0	0	0	0	0	0	0	0	0	0	0	0	0	0	0	0	0	0	0	0	0	0	0	0	0	0	0	0	0	0	0	0	0	0	0	0	0	0	0	0	0	0	0	0	0
		744.5	0	0	0	0	0	0	0	0	0	0	0	0	0	0	0	0	0	0	0	0	0	0	0	0	0	0	0	0	0	0	0	0	0	0	0	0	0	0	0	0	0	0	0	0	0	0	0
		745.5	0	0	0	0	0	0	0	0	0	0	0	0	0	0	0	0	0	0	0	0	0	0	0	0	0	0	0	0	0	0	0	0	0	0	0	0	0	0	0	0	0	0	0	0	0	0	0
		746.5	0	0	0	0	0	0	0	0	0	0	0	0	0	0	0	0	0	0	0	0	0	0	0	0	0	0	0	0	0	0	0	0	0	0	0	0	0	0	0	0	0	0	0	0	0	0	0
		747.5	0	0	0	0	0	0	0	0	0	0	0	0	0	0	0	0	0	0	0	0	0	0	0	0	0	0	0	0	0	0	0	0	0	0	0	0	0	0	0	0	0	0	0	0	0	0	0
		748.5	0	0	0	0	0	0	0	0	0	0	0	0	0	0	0	0	0	0	0	0	0	0	0	0	0	0	0	0	0	0	0	0	0	0	0	0	0	0	0	0	0	0	0	0	0	0	0
		749.5	0	0	0	0	0	0	0	0	0	0	0	0	0	0	0	0	0	0	0	0	0	0	0	0	0	0	0	0	0	0	0	0	0	0	0	0	0	0	0	0	0	0	0	0	0	0	0
		750.5	0	0	0	0	0	0	0	0	0	0	0	0	0	0	0	0	0	0	0	0	0	0	0	0	0	0	0	0	0	0	0	0	0	0	0	0	0	0	0	0	0	0	0	0	0	0	0
		751.5	0	0	0	0	0	0	0	0	0	0	0	0	0	0	0	0	0	0	0	0	0	0	0	0	0	0	0	0	0	0	0	0	0	0	0	0	0	0	0	0	0	0	0	0	0	0	0
		752.5	0	0	0	0	0	0	0	0	0	0	0	0	0	0	0	0	0	0	0	0	0	0	0	0	0	0	0	0	0	0	0	0	0	0	0	0	0	0	0	0	0	0	0	0	0	0	0
		753.5	0	0	0	0	0	0	0	0	0	0	0	0	0	0	0	0	0	0	0	0	0	0	0	0	0	0	0	0	0	0	0	0	0	0	0	0	0	0	0	0	0	0	0	0	0	0	0
		754.5	0	0	0	0	0	0	0	0	0	0	0	0	0	0	0	0	0	0	0	0	0	0	0	0	0	0	0	0	0	0	0	0	0	0	0	0	0	0	0	0	0	0	0	0	0	0	0
		755.5	0	0	0	0	0	0	0	0	0	0	0	0	0	0	0	0	0	0	0	0	0	0	0	0	0	0	0	0	0	0	0	0	0	0	0	0	0	0	0	0	0	0	0	0	0	0	0
		756.5	0	0	0	0	0	0	0	0	0	0	0	0	0	0	0	0	0	0	0	0	0	0	0	0	0	0	0	0	0	0	0	0	0	0	0	0	0	0	0	0	0	0	0	0	0	0	0
		757.5	0	0	0	0	0	0	0	0	0	0	0	0	0	0	0	0	0	0	0	0	0	0	0	0	0	0	0	0	0	0	0	0	0	0	0	0	0	0	0	0	0	0	0	0	0	0	0
		758.5	0	0	0	0	0	0	0	0	0	0	0	0	0	0	0	0	0	0	0	0	0	0	0	0	0	0	0	0	0	0	0	0	0	0	0	0	0	0	0	0	0	0	0	0	0	0	0
		759.5	0	0	0	0	0	0	0	0	0	0	0	0	0	0	0	0	0	0	0	0	0	0	0	0	0	0	0	0	0	0	0	0	0	0	0	0	0	0	0	0	0	0	0	0	0	0	0
		760.5	0	0	0	0	0	0	0	0	0	0	0	0	0	0	0	0	0	0	0	0	0	0	0	0	0	0	0	0	0	0	0	0	0	0	0	0	0	0	0	0	0	0	0	0	0	0	0
		761.5	0	0	0	0	0	0	0	0	0	0	0	0	0	0	0	0	0	0	0	0	0	0	0	0	0	0	0	0	0	0	0	0	0	0	0	0	0	0	0	0	0	0	0	0	0	0	0
		762.5	0	0	0	0	0	0	0	0	0	0	0	0	0	0	0	0	0	0	0	0	0	0	0	0	0	0	0	0	0	0	0	0	0	0	0	0	0	0	0	0	0	0	0	0	0	0	0
		763.5	0	0	0	0	0	0	0	0	0	0	0	0	0	0	0	0	0	0	0	0	0	0	0	0	0	0	0	0	0	0	0	0	0	0	0	0	0	0	0	0	0	0	0	0	0	0	0
		764.5	0	0	0	0	0	0	0	0	0	0	0	0	0	0	0	0	0	0	0	0	0	0	0	0	0	0	0	0	0	0	0	0	0	0	0	0	0	0	0	0	0	0	0	0	0	0	0
		765.5	0	0	0	0	0	0	0	0	0	0	0	0	0	0	0	0	0	0	0	0	0	0	0	0	0	0	0	0	0	0	0	0	0	0	0	0	0	0	0	0	0	0	0	0	0	0	0
		766.5	0	0	0	0	0	0	0	0	0	0	0	0	0	0	0	0	0	0	0	0	0	0	0	0	0	0	0	0	0	0	0	0	0	0	0	0	0	0	0	0	0	0	0	0	0	0	0
		767.5	0	0	0	0	0	0	0	0	0	0	0	0	0	0	0	0	0	0	0	0	0	0	0	0	0	0	0	0	0	0	0	0	0	0	0	0	0	0	0	0	0	0	0	0	0	0	0
		768.5	0	0	0	0	0	0	0	0	0	0	0	0	0	0	0	0	0	0	0	0	0	0	0	0	0	0	0	0	0	0	0	0	0	0	0	0	0	0	0	0	0	0	0	0	0	0	0
		769.5	0	0	0	0	0	0	0	0	0	0	0	0	0	0	0	0	0	0	0	0	0	0	0	0	0	0	0	0	0	0	0	0	0	0	0	0	0	0	0	0	0	0	0	0	0	0	0
		770.5	0	0	0	0	0	0	0	0	0	0	0	0	0	0	0	0	0	0	0	0	0	0	0	0	0	0	0	0	0	0	0	0	0	0	0	0	0	0	0	0	0	0	0	0	0	0	0
		771.5	0	0	0	0	0	0	0	0	0	0	0	0	0	0	0	0	0	0	0	0	0	0	0	0	0	0	0	0	0	0	0	0	0	0	0	0	0	0	0	0	0	0	0	0	0	0	0
		772.5	0	0	0	0	0	0	0	0	0	0	0	0	0	0	0	0	0	0	0	0	0	0	0	0	0	0	0	0	0	0	0	0	0	0	0	0	0	0	0	0	0	0	0	0	0	0	0
		773.5	0	0	0	0	0	0	0	0	0	0	0	0	0	0	0	0	0	0	0	0	0	0	0	0	0	0	0	0	0	0	0	0	0	0	0	0	0	0	0	0	0	0	0	0	0	0	0
		774.5	0	0	0	0	0	0	0	0	0	0	0	0	0	0	0	0	0	0	0	0	0	0	0	0	0	0	0	0	0	0	0	0	0	0	0	0	0	0	0	0	0	0	0	0	0	0	0
		775.5	0	0	0	0	0	0	0	0	0	0	0	0	0	0	0	0	0	0	0	0	0	0	0	0	0	0	0	0	0	0	0	0	0	0	0	0	0	0	0	0	0	0	0	0	0	0	0
		776.5	0	0	0	0	0	0	0	0	0	0	0	0	0	0	0	0	0	0	0	0	0	0	0	0	0	0	0	0	0	0	0	0	0	0	0	0	0	0	0	0	0	0	0	0	0	0	0
		777.5	0	0	0	0	0	0	0	0	0	0	0	0	0	0	0	0	0	0	0	0	0	0	0	0	0	0	0	0	0	0	0	0	0	0	0	0	0	0	0	0	0	0	0	0	0	0	0
		778.5	0	0	0	0	0	0	0	0	0	0	0	0	0	0	0	0	0	0	0	0	0	0	0	0	0	0	0	0	0	0	0	0	0	0	0	0	0	0	0	0	0	0	0	0	0	0	0
		779.5	0	0	0	0	0	0	0	0	0	0	0	0	0	0	0	0	0	0	0	0	0	0	0	0	0	0	0	0	0	0	0	0	0	0	0	0	0	0	0	0	0	0	0	0	0	0	0
		780.5	0	0	0	0	0	0	0	0	0	0	0	0	0	0	0	0	0	0	0	0	0	0	0	0	0	0	0	0	0	0	0	0	0	0	0	0	0	0	0	0	0	0	0	0	0	0	0
		781.5	0	0	0	0	0	0	0	0	0	0	0	0	0	0	0	0	0	0	0	0	0	0	0	0	0	0	0	0	0	0	0	0	0	0	0	0	0	0	0	0	0	0	0	0	0	0	0
		782.5	0	0	0	0	0	0	0	0	0	0	0	0	0	0	0	0	0	0	0	0	0	0	0	0	0	0	0	0	0	0	0	0	0	0	0	0	0	0	0	0	0	0	0	0	0	0	0
		783.5	0	0	0	0	0	0	0	0	0	0	0	0	0	0	0	0	0	0	0	0	0	0	0	0	0	0	0	0	0	0	0	0	0	0	0	0	0	0	0	0	0	0	0	0	0	0	0
		784.5	0	0	0	0	0	0	0	0	0	0	0	0	0	0	0	0	0	0	0	0	0	0	0	0	0	0	0	0	0	0	0	0	0	0	0	0	0	0	0	0	0	0	0	0	0	0	0
		785.5	0	0	0	0	0	0	0	0	0	0	0	0	0	0	0	0	0	0	0	0	0	0	0	0	0	0	0	0	0	0	0	0	0	0	0	0	0	0	0	0	0	0	0	0	0	0	0
		786.5	0	0	0	0	0	0	0	0	0	0	0	0	0	0	0	0	0	0	0	0	0	0	0	0	0	0	0	0	0	0	0	0	0	0	0	0	0	0	0	0	0	0	0	0	0	0	0
		787.5	0	0	0	0	0	0	0	0	0	0	0	0	0	0	0	0	0	0	0	0	0	0	0	0	0	0	0	0	0	0	0	0	0	0	0	0	0	0	0	0	0	0	0	0	0	0	0
		788.5	0	0	0	0	0	0	0	0	0	0	0	0	0	0	0	0	0	0	0	0	0	0	0	0	0	0	0	0	0	0	0	0	0	0	0	0	0	0	0	0	0	0	0	0	0	0	0
		789.5	0	0	0	0	0	0	0	0	0	0	0	0	0	0	0	0	0	0	0	0	0	0	0	0	0	0	0	0	0	0	0	0	0	0	0	0	0	0	0	0	0	0	0	0	0	0	0
		790.5	0	0	0	0	0	0	0	0	0	0	0	0	0	0	0	0	0	0	0	0	0	0	0	0	0	0	0	0	0	0	0	0	0	0	0	0	0	0	0	0	0	0	0	0	0	0	0
		791.5	0	0	0	0	0	0	0	0	0	0	0	0	0	0	0	0	0	0	0	0	0	0	0	0	0	0	0	0	0	0	0	0	0	0	0	0	0	0	0	0	0	0	0	0	0	0	0
		792.5	0	0	0	0	0	0	0	0	0	0	0	0	0	0	0	0	0	0	0	0	0	0	0	0	0	0	0	0	0	0	0	0	0	0	0	0	0	0	0	0	0	0	0	0	0	0	0
		793.5	0	0	0	0	0	0	0	0	0	0	0	0	0	0	0	0	0	0	0	0	0	0	0	0	0	0	0	0	0	0	0	0	0	0	0	0	0	0	0	0	0	0	0	0	0	0	0
		794.5	0	0	0	0	0	0	0	0	0	0	0	0	0	0	0	0	0	0	0	0	0	0	0	0	0	0	0	0	0	0	0	0	0	0	0	0	0	0	0	0	0	0	0	0	0	0	0
		795.5	0	0	0	0	0	0	0	0	0	0	0	0	0	0	0	0	0	0	0	0	0	0	0	0	0	0	0	0	0	0	0	0	0	0	0	0	0	0	0	0	0	0	0	0	0	0	0
		796.5	0	0	0	0	0	0	0	0	0	0	0	0	0	0	0	0	0	0	0	0	0	0	0	0	0	0	0	0	0	0	0	0	0	0	0	0	0	0	0	0	0	0	0	0	0	0	0
		797.5	0	0	0	0	0	0	0	0	0	0	0	0	0	0	0	0	0	0	0	0	0	0	0	0	0	0	0	0	0	0	0	0	0	0	0	0	0	0	0	0	0	0	0	0	0	0	0
		798.5	0	0	0	0	0	0	0	0	0	0	0	0	0	0	0	0	0	0	0	0	0	0	0	0	0	0	0	0	0	0	0	0	0	0	0	0	0	0	0	0	0	0	0	0	0	0	0
		799.5	0	0	0	0	0	0	0	0	0	0	0	0	0	0	0	0	0	0	0	0	0	0	0	0	0	0	0	0	0	0	0	0	0	0	0	0	0	0	0	0	0	0	0	0	0	0	0
		800.5	0	0	0	0	0	0	0	0	0	0	0	0	0	0	0	0	0	0	0	0	0	0	0	0	0	0	0	0	0	0	0	0	0	0	0	0	0	0	0	0	0	0	0	0	0	0	0
		801.5	0	0	0	0	0	0	0	0	0	0	0	0	0	0	0	0	0	0	0	0	0	0	0	0	0	0	0	0	0	0	0	0	0	0	0	0	0	0	0	0	0	0	0	0	0	0	0
		802.5	0	0	0	0	0	0	0	0	0	0	0	0	0	0	0	0	0	0	0	0	0	0	0	0	0	0	0	0	0	0	0	0	0	0	0	0	0	0	0	0	0	0	0	0	0	0	0
		803.5	0	0	0	0	0	0	0	0	0	0	0	0	0	0	0	0	0	0	0	0	0	0	0	0	0	0	0	0	0	0	0	0	0	0	0	0	0	0	0	0	0	0	0	0	0	0	0
		804.5	0	0	0	0	0	0	0	0	0	0	0	0	0	0	0	0	0	0	0	0	0	0	0	0	0	0	0	0	0	0	0	0	0	0	0	0	0	0	0	0	0	0	0	0	0	0	0
		805.5	0	0	0	0	0	0	0	0	0	0	0	0	0	0	0	0	0	0	0	0	0	0	0	0	0	0	0	0	0	0	0	0	0	0	0	0	0	0	0	0	0	0	0	0	0	0	0
		806.5	0	0	0	0	0	0	0	0	0	0	0	0	0	0	0	0	0	0	0	0	0	0	0	0	0	0	0	0	0	0	0	0	0	0	0	0	0	0	0	0	0	0	0	0	0	0	0
		807.5	0	0	0	0	0	0	0	0	0	0	0	0	0	0	0	0	0	0	0	0	0	0	0	0	0	0	0	0	0	0	0	0	0	0	0	0	0	0	0	0	0	0	0	0	0	0	0
		808.5	0	0	0	0	0	0	0	0	0	0	0	0	0	0	0	0	0	0	0	0	0	0	0	0	0	0	0	0	0	0	0	0	0	0	0	0	0	0	0	0	0	0	0	0	0	0	0
		809.5	0	0	0	0	0	0	0	0	0	0	0	0	0	0	0	0	0	0	0	0	0	0	0	0	0	0	0	0	0	0	0	0	0	0	0	0	0	0	0	0	0	0	0	0	0	0	0
		810.5	0	0	0	0	0	0	0	0	0	0	0	0	0	0	0	0	0	0	0	0	0	0	0	0	0	0	0	0	0	0	0	0	0	0	0	0	0	0	0	0	0	0	0	0	0	0	0
		811.5	0	0	0	0	0	0	0	0	0	0	0	0	0	0	0	0	0	0	0	0	0	0	0	0	0	0	0	0	0	0	0	0	0	0	0	0	0	0	0	0	0	0	0	0	0	0	0
		812.5	0	0	0	0	0	0	0	0	0	0	0	0	0	0	0	0	0	0	0	0	0	0	0	0	0	0	0	0	0	0	0	0	0	0	0	0	0	0	0	0	0	0	0	0	0	0	0
		813.5	0	0	0	0	0	0	0	0	0	0	0	0	0	0	0	0	0	0	0	0	0	0	0	0	0	0	0	0	0	0	0	0	0	0	0	0	0	0	0	0	0	0	0	0	0	0	0
		814.5	0	0	0	0	0	0	0	0	0	0	0	0	0	0	0	0	0	0	0	0	0	0	0	0	0	0	0	0	0	0	0	0	0	0	0	0	0	0	0	0	0	0	0	0	0	0	0
		815.5	0	0	0	0	0	0	0	0	0	0	0	0	0	0	0	0	0	0	0	0	0	0	0	0	0	0	0	0	0	0	0	0	0	0	0	0	0	0	0	0	0	0	0	0	0	0	0
		816.5	0	0	0	0	0	0	0	0	0	0	0	0	0	0	0	0	0	0	0	0	0	0	0	0	0	0	0	0	0	0	0	0	0	0	0	0	0	0	0	0	0	0	0	0	0	0	0
		817.5	0	0	0	0	0	0	0	0	0	0	0	0	0	0	0	0	0	0	0	0	0	0	0	0	0	0	0	0	0	0	0	0	0	0	0	0	0	0	0	0	0	0	0	0	0	0	0
		818.5	0	0	0	0	0	0	0	0	0	0	0	0	0	0	0	0	0	0	0	0	0	0	0	0	0	0	0	0	0	0	0	0	0	0	0	0	0	0	0	0	0	0	0	0	0	0	0
		819.5	0	0	0	0	0	0	0	0	0	0	0	0	0	0	0	0	0	0	0	0	0	0	0	0	0	0	0	0	0	0	0	0	0	0	0	0	0	0	0	0	0	0	0	0	0	0	0
		820.5	0	0	0	0	0	0	0	0	0	0	0	0	0	0	0	0	0	0	0	0	0	0	0	0	0	0	0	0	0	0	0	0	0	0	0	0	0	0	0	0	0	0	0	0	0	0	0
		821.5	0	0	0	0	0	0	0	0	0	0	0	0	0	0	0	0	0	0	0	0	0	0	0	0	0	0	0	0	0	0	0	0	0	0	0	0	0	0	0	0	0	0	0	0	0	0	0
		822.5	0	0	0	0	0	0	0	0	0	0	0	0	0	0	0	0	0	0	0	0	0	0	0	0	0	0	0	0	0	0	0	0	0	0	0	0	0	0	0	0	0	0	0	0	0	0	0
		823.5	0	0	0	0	0	0	0	0	0	0	0	0	0	0	0	0	0	0	0	0	0	0	0	0	0	0	0	0	0	0	0	0	0	0	0	0	0	0	0	0	0	0	0	0	0	0	0
		824.5	0	0	0	0	0	0	0	0	0	0	0	0	0	0	0	0	0	0	0	0	0	0	0	0	0	0	0	0	0	0	0	0	0	0	0	0	0	0	0	0	0	0	0	0	0	0	0
		825.5	0	0	0	0	0	0	0	0	0	0	0	0	0	0	0	0	0	0	0	0	0	0	0	0	0	0	0	0	0	0	0	0	0	0	0	0	0	0	0	0	0	0	0	0	0	0	0
		826.5	0	0	0	0	0	0	0	0	0	0	0	0	0	0	0	0	0	0	0	0	0	0	0	0	0	0	0	0	0	0	0	0	0	0	0	0	0	0	0	0	0	0	0	0	0	0	0
		827.5	0	0	0	0	0	0	0	0	0	0	0	0	0	0	0	0	0	0	0	0	0	0	0	0	0	0	0	0	0	0	0	0	0	0	0	0	0	0	0	0	0	0	0	0	0	0	0
		828.5	0	0	0	0	0	0	0	0	0	0	0	0	0	0	0	0	0	0	0	0	0	0	0	0	0	0	0	0	0	0	0	0	0	0	0	0	0	0	0	0	0	0	0	0	0	0	0
		829.5	0	0	0	0	0	0	0	0	0	0	0	0	0	0	0	0	0	0	0	0	0	0	0	0	0	0	0	0	0	0	0	0	0	0	0	0	0	0	0	0	0	0	0	0	0	0	0
		830.5	0	0	0	0	0	0	0	0	0	0	0	0	0	0	0	0	0	0	0	0	0	0	0	0	0	0	0	0	0	0	0	0	0	0	0	0	0	0	0	0	0	0	0	0	0	0	0
		831.5	0	0	0	0	0	0	0	0	0	0	0	0	0	0	0	0	0	0	0	0	0	0	0	0	0	0	0	0	0	0	0	0	0	0	0	0	0	0	0	0	0	0	0	0	0	0	0
		832.5	0	0	0	0	0	0	0	0	0	0	0	0	0	0	0	0	0	0	0	0	0	0	0	0	0	0	0	0	0	0	0	0	0	0	0	0	0	0	0	0	0	0	0	0	0	0	0
		833.5	0	0	0	0	0	0	0	0	0	0	0	0	0	0	0	0	0	0	0	0	0	0	0	0	0	0	0	0	0	0	0	0	0	0	0	0	0	0	0	0	0	0	0	0	0	0	0
		834.5	0	0	0	0	0	0	0	0	0	0	0	0	0	0	0	0	0	0	0	0	0	0	0	0	0	0	0	0	0	0	0	0	0	0	0	0	0	0	0	0	0	0	0	0	0	0	0
		835.5	0	0	0	0	0	0	0	0	0	0	0	0	0	0	0	0	0	0	0	0	0	0	0	0	0	0	0	0	0	0	0	0	0	0	0	0	0	0	0	0	0	0	0	0	0	0	0
		836.5	0	0	0	0	0	0	0	0	0	0	0	0	0	0	0	0	0	0	0	0	0	0	0	0	0	0	0	0	0	0	0	0	0	0	0	0	0	0	0	0	0	0	0	0	0	0	0
		837.5	0	0	0	0	0	0	0	0	0	0	0	0	0	0	0	0	0	0	0	0	0	0	0	0	0	0	0	0	0	0	0	0	0	0	0	0	0	0	0	0	0	0	0	0	0	0	0
		838.5	0	0	0	0	0	0	0	0	0	0	0	0	0	0	0	0	0	0	0	0	0	0	0	0	0	0	0	0	0	0	0	0	0	0	0	0	0	0	0	0	0	0	0	0	0	0	0
		839.5	0	0	0	0	0	0	0	0	0	0	0	0	0	0	0	0	0	0	0	0	0	0	0	0	0	0	0	0	0	0	0	0	0	0	0	0	0	0	0	0	0	0	0	0	0	0	0
		840.5	0	0	0	0	0	0	0	0	0	0	0	0	0	0	0	0	0	0	0	0	0	0	0	0	0	0	0	0	0	0	0	0	0	0	0	0	0	0	0	0	0	0	0	0	0	0	0
		841.5	0	0	0	0	0	0	0	0	0	0	0	0	0	0	0	0	0	0	0	0	0	0	0	0	0	0	0	0	0	0	0	0	0	0	0	0	0	0	0	0	0	0	0	0	0	0	0
		842.5	0	0	0	0	0	0	0	0	0	0	0	0	0	0	0	0	0	0	0	0	0	0	0	0	0	0	0	0	0	0	0	0	0	0	0	0	0	0	0	0	0	0	0	0	0	0	0
		843.5	0	0	0	0	0	0	0	0	0	0	0	0	0	0	0	0	0	0	0	0	0	0	0	0	0	0	0	0	0	0	0	0	0	0	0	0	0	0	0	0	0	0	0	0	0	0	0
		844.5	0	0	0	0	0	0	0	0	0	0	0	0	0	0	0	0	0	0	0	0	0	0	0	0	0	0	0	0	0	0	0	0	0	0	0	0	0	0	0	0	0	0	0	0	0	0	0
		845.5	0	0	0	0	0	0	0	0	0	0	0	0	0	0	0	0	0	0	0	0	0	0	0	0	0	0	0	0	0	0	0	0	0	0	0	0	0	0	0	0	0	0	0	0	0	0	0
		846.5	0	0	0	0	0	0	0	0	0	0	0	0	0	0	0	0	0	0	0	0	0	0	0	0	0	0	0	0	0	0	0	0	0	0	0	0	0	0	0	0	0	0	0	0	0	0	0
		847.5	0	0	0	0	0	0	0	0	0	0	0	0	0	0	0	0	0	0	0	0	0	0	0	0	0	0	0	0	0	0	0	0	0	0	0	0	0	0	0	0	0	0	0	0	0	0	0
		848.5	0	0	0	0	0	0	0	0	0	0	0	0	0	0	0	0	0	0	0	0	0	0	0	0	0	0	0	0	0	0	0	0	0	0	0	0	0	0	0	0	0	0	0	0	0	0	0
		849.5	0	0	0	0	0	0	0	0	0	0	0	0	0	0	0	0	0	0	0	0	0	0	0	0	0	0	0	0	0	0	0	0	0	0	0	0	0	0	0	0	0	0	0	0	0	0	0
		850.5	0	0	0	0	0	0	0	0	0	0	0	0	0	0	0	0	0	0	0	0	0	0	0	0	0	0	0	0	0	0	0	0	0	0	0	0	0	0	0	0	0	0	0	0	0	0	0
		851.5	0	0	0	0	0	0	0	0	0	0	0	0	0	0	0	0	0	0	0	0	0	0	0	0	0	0	0	0	0	0	0	0	0	0	0	0	0	0	0	0	0	0	0	0	0	0	0
		852.5	0	0	0	0	0	0	0	0	0	0	0	0	0	0	0	0	0	0	0	0	0	0	0	0	0	0	0	0	0	0	0	0	0	0	0	0	0	0	0	0	0	0	0	0	0	0	0
		853.5	0	0	0	0	0	0	0	0	0	0	0	0	0	0	0	0	0	0	0	0	0	0	0	0	0	0	0	0	0	0	0	0	0	0	0	0	0	0	0	0	0	0	0	0	0	0	0
		854.5	0	0	0	0	0	0	0	0	0	0	0	0	0	0	0	0	0	0	0	0	0	0	0	0	0	0	0	0	0	0	0	0	0	0	0	0	0	0	0	0	0	0	0	0	0	0	0
		855.5	0	0	0	0	0	0	0	0	0	0	0	0	0	0	0	0	0	0	0	0	0	0	0	0	0	0	0	0	0	0	0	0	0	0	0	0	0	0	0	0	0	0	0	0	0	0	0
		856.5	0	0	0	0	0	0	0	0	0	0	0	0	0	0	0	0	0	0	0	0	0	0	0	0	0	0	0	0	0	0	0	0	0	0	0	0	0	0	0	0	0	0	0	0	0	0	0
		857.5	0	0	0	0	0	0	0	0	0	0	0	0	0	0	0	0	0	0	0	0	0	0	0	0	0	0	0	0	0	0	0	0	0	0	0	0	0	0	0	0	0	0	0	0	0	0	0
		858.5	0	0	0	0	0	0	0	0	0	0	0	0	0	0	0	0	0	0	0	0	0	0	0	0	0	0	0	0	0	0	0	0	0	0	0	0	0	0	0	0	0	0	0	0	0	0	0
		859.5	0	0	0	0	0	0	0	0	0	0	0	0	0	0	0	0	0	0	0	0	0	0	0	0	0	0	0	0	0	0	0	0	0	0	0	0	0	0	0	0	0	0	0	0	0	0	0
		860.5	0	0	0	0	0	0	0	0	0	0	0	0	0	0	0	0	0	0	0	0	0	0	0	0	0	0	0	0	0	0	0	0	0	0	0	0	0	0	0	0	0	0	0	0	0	0	0
		861.5	0	0	0	0	0	0	0	0	0	0	0	0	0	0	0	0	0	0	0	0	0	0	0	0	0	0	0	0	0	0	0	0	0	0	0	0	0	0	0	0	0	0	0	0	0	0	0
		862.5	0	0	0	0	0	0	0	0	0	0	0	0	0	0	0	0	0	0	0	0	0	0	0	0	0	0	0	0	0	0	0	0	0	0	0	0	0	0	0	0	0	0	0	0	0	0	0
		863.5	0	0	0	0	0	0	0	0	0	0	0	0	0	0	0	0	0	0	0	0	0	0	0	0	0	0	0	0	0	0	0	0	0	0	0	0	0	0	0	0	0	0	0	0	0	0	0
		864.5	0	0	0	0	0	0	0	0	0	0	0	0	0	0	0	0	0	0	0	0	0	0	0	0	0	0	0	0	0	0	0	0	0	0	0	0	0	0	0	0	0	0	0	0	0	0	0
		865.5	0	0	0	0	0	0	0	0	0	0	0	0	0	0	0	0	0	0	0	0	0	0	0	0	0	0	0	0	0	0	0	0	0	0	0	0	0	0	0	0	0	0	0	0	0	0	0
		866.5	0	0	0	0	0	0	0	0	0	0	0	0	0	0	0	0	0	0	0	0	0	0	0	0	0	0	0	0	0	0	0	0	0	0	0	0	0	0	0	0	0	0	0	0	0	0	0
		867.5	0	0	0	0	0	0	0	0	0	0	0	0	0	0	0	0	0	0	0	0	0	0	0	0	0	0	0	0	0	0	0	0	0	0	0	0	0	0	0	0	0	0	0	0	0	0	0
		868.5	0	0	0	0	0	0	0	0	0	0	0	0	0	0	0	0	0	0	0	0	0	0	0	0	0	0	0	0	0	0	0	0	0	0	0	0	0	0	0	0	0	0	0	0	0	0	0
		869.5	0	0	0	0	0	0	0	0	0	0	0	0	0	0	0	0	0	0	0	0	0	0	0	0	0	0	0	0	0	0	0	0	0	0	0	0	0	0	0	0	0	0	0	0	0	0	0
		870.5	0	0	0	0	0	0	0	0	0	0	0	0	0	0	0	0	0	0	0	0	0	0	0	0	0	0	0	0	0	0	0	0	0	0	0	0	0	0	0	0	0	0	0	0	0	0	0
		871.5	0	0	0	0	0	0	0	0	0	0	0	0	0	0	0	0	0	0	0	0	0	0	0	0	0	0	0	0	0	0	0	0	0	0	0	0	0	0	0	0	0	0	0	0	0	0	0
		872.5	0	0	0	0	0	0	0	0	0	0	0	0	0	0	0	0	0	0	0	0	0	0	0	0	0	0	0	0	0	0	0	0	0	0	0	0	0	0	0	0	0	0	0	0	0	0	0
		873.5	0	0	0	0	0	0	0	0	0	0	0	0	0	0	0	0	0	0	0	0	0	0	0	0	0	0	0	0	0	0	0	0	0	0	0	0	0	0	0	0	0	0	0	0	0	0	0
		874.5	0	0	0	0	0	0	0	0	0	0	0	0	0	0	0	0	0	0	0	0	0	0	0	0	0	0	0	0	0	0	0	0	0	0	0	0	0	0	0	0	0	0	0	0	0	0	0
		875.5	0	0	0	0	0	0	0	0	0	0	0	0	0	0	0	0	0	0	0	0	0	0	0	0	0	0	0	0	0	0	0	0	0	0	0	0	0	0	0	0	0	0	0	0	0	0	0
		876.5	0	0	0	0	0	0	0	0	0	0	0	0	0	0	0	0	0	0	0	0	0	0	0	0	0	0	0	0	0	0	0	0	0	0	0	0	0	0	0	0	0	0	0	0	0	0	0
		877.5	0	0	0	0	0	0	0	0	0	0	0	0	0	0	0	0	0	0	0	0	0	0	0	0	0	0	0	0	0	0	0	0	0	0	0	0	0	0	0	0	0	0	0	0	0	0	0
		878.5	0	0	0	0	0	0	0	0	0	0	0	0	0	0	0	0	0	0	0	0	0	0	0	0	0	0	0	0	0	0	0	0	0	0	0	0	0	0	0	0	0	0	0	0	0	0	0
		879.5	0	0	0	0	0	0	0	0	0	0	0	0	0	0	0	0	0	0	0	0	0	0	0	0	0	0	0	0	0	0	0	0	0	0	0	0	0	0	0	0	0	0	0	0	0	0	0
		880.5	0	0	0	0	0	0	0	0	0	0	0	0	0	0	0	0	0	0	0	0	0	0	0	0	0	0	0	0	0	0	0	0	0	0	0	0	0	0	0	0	0	0	0	0	0	0	0
		881.5	0	0	0	0	0	0	0	0	0	0	0	0	0	0	0	0	0	0	0	0	0	0	0	0	0	0	0	0	0	0	0	0	0	0	0	0	0	0	0	0	0	0	0	0	0	0	0
		882.5	0	0	0	0	0	0	0	0	0	0	0	0	0	0	0	0	0	0	0	0	0	0	0	0	0	0	0	0	0	0	0	0	0	0	0	0	0	0	0	0	0	0	0	0	0	0	0
		883.5	0	0	0	0	0	0	0	0	0	0	0	0	0	0	0	0	0	0	0	0	0	0	0	0	0	0	0	0	0	0	0	0	0	0	0	0	0	0	0	0	0	0	0	0	0	0	0
		884.5	0	0	0	0	0	0	0	0	0	0	0	0	0	0	0	0	0	0	0	0	0	0	0	0	0	0	0	0	0	0	0	0	0	0	0	0	0	0	0	0	0	0	0	0	0	0	0
		885.5	0	0	0	0	0	0	0	0	0	0	0	0	0	0	0	0	0	0	0	0	0	0	0	0	0	0	0	0	0	0	0	0	0	0	0	0	0	0	0	0	0	0	0	0	0	0	0
		886.5	0	0	0	0	0	0	0	0	0	0	0	0	0	0	0	0	0	0	0	0	0	0	0	0	0	0	0	0	0	0	0	0	0	0	0	0	0	0	0	0	0	0	0	0	0	0	0
		887.5	0	0	0	0	0	0	0	0	0	0	0	0	0	0	0	0	0	0	0	0	0	0	0	0	0	0	0	0	0	0	0	0	0	0	0	0	0	0	0	0	0	0	0	0	0	0	0
		888.5	0	0	0	0	0	0	0	0	0	0	0	0	0	0	0	0	0	0	0	0	0	0	0	0	0	0	0	0	0	0	0	0	0	0	0	0	0	0	0	0	0	0	0	0	0	0	0
		889.5	0	0	0	0	0	0	0	0	0	0	0	0	0	0	0	0	0	0	0	0	0	0	0	0	0	0	0	0	0	0	0	0	0	0	0	0	0	0	0	0	0	0	0	0	0	0	0
		890.5	0	0	0	0	0	0	0	0	0	0	0	0	0	0	0	0	0	0	0	0	0	0	0	0	0	0	0	0	0	0	0	0	0	0	0	0	0	0	0	0	0	0	0	0	0	0	0
		891.5	0	0	0	0	0	0	0	0	0	0	0	0	0	0	0	0	0	0	0	0	0	0	0	0	0	0	0	0	0	0	0	0	0	0	0	0	0	0	0	0	0	0	0	0	0	0	0
		892.5	0	0	0	0	0	0	0	0	0	0	0	0	0	0	0	0	0	0	0	0	0	0	0	0	0	0	0	0	0	0	0	0	0	0	0	0	0	0	0	0	0	0	0	0	0	0	0
		893.5	0	0	0	0	0	0	0	0	0	0	0	0	0	0	0	0	0	0	0	0	0	0	0	0	0	0	0	0	0	0	0	0	0	0	0	0	0	0	0	0	0	0	0	0	0	0	0
		894.5	0	0	0	0	0	0	0	0	0	0	0	0	0	0	0	0	0	0	0	0	0	0	0	0	0	0	0	0	0	0	0	0	0	0	0	0	0	0	0	0	0	0	0	0	0	0	0
		895.5	0	0	0	0	0	0	0	0	0	0	0	0	0	0	0	0	0	0	0	0	0	0	0	0	0	0	0	0	0	0	0	0	0	0	0	0	0	0	0	0	0	0	0	0	0	0	0
		896.5	0	0	0	0	0	0	0	0	0	0	0	0	0	0	0	0	0	0	0	0	0	0	0	0	0	0	0	0	0	0	0	0	0	0	0	0	0	0	0	0	0	0	0	0	0	0	0
		897.5	0	0	0	0	0	0	0	0	0	0	0	0	0	0	0	0	0	0	0	0	0	0	0	0	0	0	0	0	0	0	0	0	0	0	0	0	0	0	0	0	0	0	0	0	0	0	0
		898.5	0	0	0	0	0	0	0	0	0	0	0	0	0	0	0	0	0	0	0	0	0	0	0	0	0	0	0	0	0	0	0	0	0	0	0	0	0	0	0	0	0	0	0	0	0	0	0
		899.5	0	0	0	0	0	0	0	0	0	0	0	0	0	0	0	0	0	0	0	0	0	0	0	0	0	0	0	0	0	0	0	0	0	0	0	0	0	0	0	0	0	0	0	0	0	0	0
		900.5	0	0	0	0	0	0	0	0	0	0	0	0	0	0	0	0	0	0	0	0	0	0	0	0	0	0	0	0	0	0	0	0	0	0	0	0	0	0	0	0	0	0	0	0	0	0	0
		901.5	0	0	0	0	0	0	0	0	0	0	0	0	0	0	0	0	0	0	0	0	0	0	0	0	0	0	0	0	0	0	0	0	0	0	0	0	0	0	0	0	0	0	0	0	0	0	0
		902.5	0	0	0	0	0	0	0	0	0	0	0	0	0	0	0	0	0	0	0	0	0	0	0	0	0	0	0	0	0	0	0	0	0	0	0	0	0	0	0	0	0	0	0	0	0	0	0
		903.5	0	0	0	0	0	0	0	0	0	0	0	0	0	0	0	0	0	0	0	0	0	0	0	0	0	0	0	0	0	0	0	0	0	0	0	0	0	0	0	0	0	0	0	0	0	0	0
		904.5	0	0	0	0	0	0	0	0	0	0	0	0	0	0	0	0	0	0	0	0	0	0	0	0	0	0	0	0	0	0	0	0	0	0	0	0	0	0	0	0	0	0	0	0	0	0	0
		905.5	0	0	0	0	0	0	0	0	0	0	0	0	0	0	0	0	0	0	0	0	0	0	0	0	0	0	0	0	0	0	0	0	0	0	0	0	0	0	0	0	0	0	0	0	0	0	0
		906.5	0	0	0	0	0	0	0	0	0	0	0	0	0	0	0	0	0	0	0	0	0	0	0	0	0	0	0	0	0	0	0	0	0	0	0	0	0	0	0	0	0	0	0	0	0	0	0
		907.5	0	0	0	0	0	0	0	0	0	0	0	0	0	0	0	0	0	0	0	0	0	0	0	0	0	0	0	0	0	0	0	0	0	0	0	0	0	0	0	0	0	0	0	0	0	0	0
		908.5	0	0	0	0	0	0	0	0	0	0	0	0	0	0	0	0	0	0	0	0	0	0	0	0	0	0	0	0	0	0	0	0	0	0	0	0	0	0	0	0	0	0	0	0	0	0	0
		909.5	0	0	0	0	0	0	0	0	0	0	0	0	0	0	0	0	0	0	0	0	0	0	0	0	0	0	0	0	0	0	0	0	0	0	0	0	0	0	0	0	0	0	0	0	0	0	0
		910.5	0	0	0	0	0	0	0	0	0	0	0	0	0	0	0	0	0	0	0	0	0	0	0	0	0	0	0	0	0	0	0	0	0	0	0	0	0	0	0	0	0	0	0	0	0	0	0
		911.5	0	0	0	0	0	0	0	0	0	0	0	0	0	0	0	0	0	0	0	0	0	0	0	0	0	0	0	0	0	0	0	0	0	0	0	0	0	0	0	0	0	0	0	0	0	0	0
		912.5	0	0	0	0	0	0	0	0	0	0	0	0	0	0	0	0	0	0	0	0	0	0	0	0	0	0	0	0	0	0	0	0	0	0	0	0	0	0	0	0	0	0	0	0	0	0	0
		913.5	0	0	0	0	0	0	0	0	0	0	0	0	0	0	0	0	0	0	0	0	0	0	0	0	0	0	0	0	0	0	0	0	0	0	0	0	0	0	0	0	0	0	0	0	0	0	0
		914.5	0	0	0	0	0	0	0	0	0	0	0	0	0	0	0	0	0	0	0	0	0	0	0	0	0	0	0	0	0	0	0	0	0	0	0	0	0	0	0	0	0	0	0	0	0	0	0
		915.5	0	0	0	0	0	0	0	0	0	0	0	0	0	0	0	0	0	0	0	0	0	0	0	0	0	0	0	0	0	0	0	0	0	0	0	0	0	0	0	0	0	0	0	0	0	0	0
		916.5	0	0	0	0	0	0	0	0	0	0	0	0	0	0	0	0	0	0	0	0	0	0	0	0	0	0	0	0	0	0	0	0	0	0	0	0	0	0	0	0	0	0	0	0	0	0	0
		917.5	0	0	0	0	0	0	0	0	0	0	0	0	0	0	0	0	0	0	0	0	0	0	0	0	0	0	0	0	0	0	0	0	0	0	0	0	0	0	0	0	0	0	0	0	0	0	0
		918.5	0	0	0	0	0	0	0	0	0	0	0	0	0	0	0	0	0	0	0	0	0	0	0	0	0	0	0	0	0	0	0	0	0	0	0	0	0	0	0	0	0	0	0	0	0	0	0
		919.5	0	0	0	0	0	0	0	0	0	0	0	0	0	0	0	0	0	0	0	0	0	0	0	0	0	0	0	0	0	0	0	0	0	0	0	0	0	0	0	0	0	0	0	0	0	0	0
		920.5	0	0	0	0	0	0	0	0	0	0	0	0	0	0	0	0	0	0	0	0	0	0	0	0	0	0	0	0	0	0	0	0	0	0	0	0	0	0	0	0	0	0	0	0	0	0	0
		921.5	0	0	0	0	0	0	0	0	0	0	0	0	0	0	0	0	0	0	0	0	0	0	0	0	0	0	0	0	0	0	0	0	0	0	0	0	0	0	0	0	0	0	0	0	0	0	0
		922.5	0	0	0	0	0	0	0	0	0	0	0	0	0	0	0	0	0	0	0	0	0	0	0	0	0	0	0	0	0	0	0	0	0	0	0	0	0	0	0	0	0	0	0	0	0	0	0
		923.5	0	0	0	0	0	0	0	0	0	0	0	0	0	0	0	0	0	0	0	0	0	0	0	0	0	0	0	0	0	0	0	0	0	0	0	0	0	0	0	0	0	0	0	0	0	0	0
		924.5	0	0	0	0	0	0	0	0	0	0	0	0	0	0	0	0	0	0	0	0	0	0	0	0	0	0	0	0	0	0	0	0	0	0	0	0	0	0	0	0	0	0	0	0	0	0	0
		925.5	0	0	0	0	0	0	0	0	0	0	0	0	0	0	0	0	0	0	0	0	0	0	0	0	0	0	0	0	0	0	0	0	0	0	0	0	0	0	0	0	0	0	0	0	0	0	0
		926.5	0	0	0	0	0	0	0	0	0	0	0	0	0	0	0	0	0	0	0	0	0	0	0	0	0	0	0	0	0	0	0	0	0	0	0	0	0	0	0	0	0	0	0	0	0	0	0
		927.5	0	0	0	0	0	0	0	0	0	0	0	0	0	0	0	0	0	0	0	0	0	0	0	0	0	0	0	0	0	0	0	0	0	0	0	0	0	0	0	0	0	0	0	0	0	0	0
		928.5	0	0	0	0	0	0	0	0	0	0	0	0	0	0	0	0	0	0	0	0	0	0	0	0	0	0	0	0	0	0	0	0	0	0	0	0	0	0	0	0	0	0	0	0	0	0	0
		929.5	0	0	0	0	0	0	0	0	0	0	0	0	0	0	0	0	0	0	0	0	0	0	0	0	0	0	0	0	0	0	0	0	0	0	0	0	0	0	0	0	0	0	0	0	0	0	0
		930.5	0	0	0	0	0	0	0	0	0	0	0	0	0	0	0	0	0	0	0	0	0	0	0	0	0	0	0	0	0	0	0	0	0	0	0	0	0	0	0	0	0	0	0	0	0	0	0
		931.5	0	0	0	0	0	0	0	0	0	0	0	0	0	0	0	0	0	0	0	0	0	0	0	0	0	0	0	0	0	0	0	0	0	0	0	0	0	0	0	0	0	0	0	0	0	0	0
		932.5	0	0	0	0	0	0	0	0	0	0	0	0	0	0	0	0	0	0	0	0	0	0	0	0	0	0	0	0	0	0	0	0	0	0	0	0	0	0	0	0	0	0	0	0	0	0	0
		933.5	0	0	0	0	0	0	0	0	0	0	0	0	0	0	0	0	0	0	0	0	0	0	0	0	0	0	0	0	0	0	0	0	0	0	0	0	0	0	0	0	0	0	0	0	0	0	0
		934.5	0	0	0	0	0	0	0	0	0	0	0	0	0	0	0	0	0	0	0	0	0	0	0	0	0	0	0	0	0	0	0	0	0	0	0	0	0	0	0	0	0	0	0	0	0	0	0
		935.5	0	0	0	0	0	0	0	0	0	0	0	0	0	0	0	0	0	0	0	0	0	0	0	0	0	0	0	0	0	0	0	0	0	0	0	0	0	0	0	0	0	0	0	0	0	0	0
		936.5	0	0	0	0	0	0	0	0	0	0	0	0	0	0	0	0	0	0	0	0	0	0	0	0	0	0	0	0	0	0	0	0	0	0	0	0	0	0	0	0	0	0	0	0	0	0	0
		937.5	1	0	0	0	0	0	0	0	0	0	0	0	0	0	0	0	0	0	0	0	0	0	0	0	0	0	0	0	0	0	0	0	0	0	0	0	0	0	0	0	0	0	0	0	0	0	0
		938.5	2	0	0	0	0	0	0	0	0	0	0	0	0	0	0	0	0	0	0	0	0	0	0	0	0	0	0	0	0	0	0	0	0	0	0	0	0	0	0	0	0	0	0	0	0	0	0
		939.5	2	0	0	0	0	0	0	0	0	0	0	0	0	0	0	0	0	0	0	0	0	0	0	0	0	0	0	0	0	0	0	0	0	0	0	0	0	0	0	0	0	0	0	0	0	0	0
		940.5	3	0	0	0	0	0	0	0	0	0	0	0	0	0	0	0	0	0	0	0	0	0	0	0	0	0	0	0	0	0	0	0	0	0	0	0	0	0	0	0	0	0	0	0	0	0	0
		941.5	4	0	0	0	0	0	0	0	0	0	0	0	0	0	0	0	0	0	0	0	0	0	0	0	0	0	0	0	0	0	0	0	0	0	0	0	0	0	0	0	0	0	0	0	0	0	0
		942.5	5	0	0	0	0	0	0	0	0	0	0	0	0	0	0	0	0	0	0	0	0	0	0	0	0	0	0	0	0	0	0	0	0	0	0	0	0	0	0	0	0	0	0	0	0	0	0
		943.5	7	0	0	0	0	0	0	0	0	0	0	0	0	0	0	0	0	0	0	0	0	0	0	0	0	0	0	0	0	0	0	0	0	0	0	0	0	0	0	0	0	0	0	0	0	0	0
		944.5	9	0	0	0	0	0	0	0	0	0	0	0	0	0	0	0	0	0	0	0	0	0	0	0	0	0	0	0	0	0	0	0	0	0	0	0	0	0	0	0	0	0	0	0	0	0	0
		945.5	12	0	0	0	0	0	0	0	0	0	0	0	0	0	0	0	0	0	0	0	0	0	0	0	0	0	0	0	0	0	0	0	0	0	0	0	0	0	0	0	0	0	0	0	0	0	0
		946.5	16	0	0	0	0	0	0	0	0	0	0	0	0	0	0	0	0	0	0	0	0	0	0	0	0	0	0	0	0	0	0	0	0	0	0	0	0	0	0	0	0	0	0	0	0	0	0
		947.5	21	0	0	0	0	0	0	0	0	0	0	0	0	0	0	0	0	0	0	0	0	0	0	0	0	0	0	0	0	0	0	0	0	0	0	0	0	0	0	0	0	0	0	0	0	0	0
		948.5	27	0	0	0	0	0	0	0	0	0	0	0	0	0	0	0	0	0	0	0	0	0	0	0	0	0	0	0	0	0	0	0	0	0	0	0	0	0	0	0	0	0	0	0	0	0	0
		949.5	34	0	0	0	0	0	0	0	0	0	0	0	0	0	0	0	0	0	0	0	0	0	0	0	0	0	0	0	0	0	0	0	0	0	0	0	0	0	0	0	0	0	0	0	0	0	0
		950.5	44	0	0	0	0	0	0	0	0	0	0	0	0	0	0	0	0	0	0	0	0	0	0	0	0	0	0	0	0	0	0	0	0	0	0	0	0	0	0	0	0	0	0	0	0	0	0
		951.5	56	0	0	0	0	0	0	0	0	0	0	0	0	0	0	0	0	0	0	0	0	0	0	0	0	0	0	0	0	0	0	0	0	0	0	0	0	0	0	0	0	0	0	0	0	0	0
		952.5	71	0	0	0	0	0	0	0	0	0	0	0	0	0	0	0	0	0	0	0	0	0	0	0	0	0	0	0	0	0	0	0	0	0	0	0	0	0	0	0	0	0	0	0	0	0	0
		953.5	90	0	0	0	0	0	0	0	0	0	0	0	0	0	0	0	0	0	0	0	0	0	0	0	0	0	0	0	0	0	0	0	0	0	0	0	0	0	0	0	0	0	0	0	0	0	0
		954.5	114	0	0	0	0	0	0	0	0	0	0	0	0	0	0	0	0	0	0	0	0	0	0	0	0	0	0	0	0	0	0	0	0	0	0	0	0	0	0	0	0	0	0	0	0	0	0
		955.5	144	0	0	0	0	0	0	0	0	0	0	0	0	0	0	0	0	0	0	0	0	0	0	0	0	0	0	0	0	0	0	0	0	0	0	0	0	0	0	0	0	0	0	0	0	0	0
		956.5	181	0	0	0	0	0	0	0	0	0	0	0	0	0	0	0	0	0	0	0	0	0	0	0	0	0	0	0	0	0	0	0	0	0	0	0	0	0	0	0	0	0	0	0	0	0	0
		957.5	227	0	0	0	0	0	0	0	0	0	0	0	0	0	0	0	0	0	0	0	0	0	0	0	0	0	0	0	0	0	0	0	0	0	0	0	0	0	0	0	0	0	0	0	0	0	0
		958.5	283	0	0	0	0	0	0	0	0	0	0	0	0	0	0	0	0	0	0	0	0	0	0	0	0	0	0	0	0	0	0	0	0	0	0	0	0	0	0	0	0	0	0	0	0	0	0
		959.5	352	0	0	0	0	0	0	0	0	0	0	0	0	0	0	0	0	0	0	0	0	0	0	0	0	0	0	0	0	0	0	0	0	0	0	0	0	0	0	0	0	0	0	0	0	0	0
		960.5	436	0	0	0	0	0	0	0	0	0	0	0	0	0	0	0	0	0	0	0	0	0	0	0	0	0	0	0	0	0	0	0	0	0	0	0	0	0	0	0	0	0	0	0	0	0	0
		961.5	539	0	0	0	0	0	0	0	0	0	0	0	0	0	0	0	0	0	0	0	0	0	0	0	0	0	0	0	0	0	0	0	0	0	0	0	0	0	0	0	0	0	0	0	0	0	0
		962.5	664	0	0	0	0	0	0	0	0	0	0	0	0	0	0	0	0	0	0	0	0	0	0	0	0	0	0	0	0	0	0	0	0	0	0	0	0	0	0	0	0	0	0	0	0	0	0
		963.5	815	0	0	0	0	0	0	0	0	0	0	0	0	0	0	0	0	0	0	0	0	0	0	0	0	0	0	0	0	0	0	0	0	0	0	0	0	0	0	0	0	0	0	0	0	0	0
		964.5	998	0	0	0	0	0	0	0	0	0	0	0	0	0	0	0	0	0	0	0	0	0	0	0	0	0	0	0	0	0	0	0	0	0	0	0	0	0	0	0	0	0	0	0	0	0	0
		965.5	1217	0	0	0	0	0	0	0	0	0	0	0	0	0	0	0	0	0	0	0	0	0	0	0	0	0	0	0	0	0	0	0	0	0	0	0	0	0	0	0	0	0	0	0	0	0	0
		966.5	1479	0	0	0	0	0	0	0	0	0	0	0	0	0	0	0	0	0	0	0	0	0	0	0	0	0	0	0	0	0	0	0	0	0	0	0	0	0	0	0	0	0	0	0	0	0	0
		967.5	1793	0	0	0	0	0	0	0	0	0	0	0	0	0	0	0	0	0	0	0	0	0	0	0	0	0	0	0	0	0	0	0	0	0	0	0	0	0	0	0	0	0	0	0	0	0	0
		968.5	2165	0	0	0	0	0	0	0	0	0	0	0	0	0	0	0	0	0	0	0	0	0	0	0	0	0	0	0	0	0	0	0	0	0	0	0	0	0	0	0	0	0	0	0	0	0	0
		969.5	2607	0	0	0	0	0	0	0	0	0	0	0	0	0	0	0	0	0	0	0	0	0	0	0	0	0	0	0	0	0	0	0	0	0	0	0	0	0	0	0	0	0	0	0	0	0	0
		970.5	3129	0	0	0	0	0	0	0	0	0	0	0	0	0	0	0	0	0	0	0	0	0	0	0	0	0	0	0	0	0	0	0	0	0	0	0	0	0	0	0	0	0	0	0	0	0	0
		971.5	3743	0	0	0	0	0	0	0	0	0	0	0	0	0	0	0	0	0	0	0	0	0	0	0	0	0	0	0	0	0	0	0	0	0	0	0	0	0	0	0	0	0	0	0	0	0	0
		972.5	4463	0	0	0	0	0	0	0	0	0	0	0	0	0	0	0	0	0	0	0	0	0	0	0	0	0	0	0	0	0	0	0	0	0	0	0	0	0	0	0	0	0	0	0	0	0	0
		973.5	5305	0	0	0	0	0	0	0	0	0	0	0	0	0	0	0	0	0	0	0	0	0	0	0	0	0	0	0	0	0	0	0	0	0	0	0	0	0	0	0	0	0	0	0	0	0	0
		974.5	6285	0	0	0	0	0	0	0	0	0	0	0	0	0	0	0	0	0	0	0	0	0	0	0	0	0	0	0	0	0	0	0	0	0	0	0	0	0	0	0	0	0	0	0	0	0	0
[truncated: 230 more columns]

## Sheet: Fig2d
		MCI Patients [Particles>600nm/mL]	Healthy Controls [Particles>600nm/mL]		MCI gender; m = male, f = female	Healthy Controls gender; m = male, f = female
		293509	0		f	m
		0	4538.2		m	f
		0	0		m	m
		0	0		m	m
		0	0		m	m
		833974	0		f	m
		0	0		f	m
		0	250191		f	f
		0	0		m	f
		0	0		m	f
		0	0		m	m
		0	446.2		f	m
		0	3303.6		m	f
		0	0		m	f
		601146	0		m	f
		0	0		m	f
		0	0		m	f
		0			m
		0			m
		348733			m
		0			f
		0			m
		1260266			f
		0			m
		0			f
		0			f
		465352			f
		585703			f
		305			m
		0			f
		583395			f
		0			m
		0			m
		0			m
		0			m
		0			m
		0			m
		70396.8			m

## Sheet: Fig2e
		Cortex soluble aBeta [pg/mg protein]		Hippocampus soluble aBeta [pg/mg protein]
		Soluble Ab40	Soluble Ab42	Soluble Ab40	Soluble Ab42		Gender; m = male, f = female
		48.6081	22.7831	89.14	64.1706		f
		45.1089	24.9406	76.225	79.4543		m
		36.9709	18.6642	71.0884	49.527		f
		43.9574	24.1226	81.0128	63.8219		m
		47.6754	22.4316	90.0432	60.1126		m
		52.6787	28.2056	105.26	84.4391		f
		42.5807	19.8909	95.5789	72.8402		m
		51.6269	24.7233	114.363	78.2497		f
		55.0654	27.5142	98.1721	66.4794		m
		45.863	19.4404	92.3528	59.9151		f
		58.2488	33.2914	118.684	96.5111		f

[truncated: 54 more sheets: Fig2f, Fig2g, Fig2h, Fig2i, Fig2j, Fig2k, Fig2l, Fig2m, Fig2n, Fig2o, Fig2p, Fig3a, Fig3b, Fig 4a, Fig 4b, Fig 4c Particle trajectories, Fig 4c Surface Mesh information, Fig 4c Part Distr on Exit, Fig 4d, Fig5d …]
